# Supplementary material for: Sustainable biosynthesis of silver nanoparticles from vinegar bacteria fermentation waste: characterization, bioactivity and food packaging potential
Source: Sci Rep. 2026 May 14;16:22000. doi: 10.1038/s41598-026-53384-9 (PMC13365466; doi:10.1038/s41598-026-53384-9)
Supplement: Supplementary file 1 — Supplementary Material 1 [file 41598_2026_53384_MOESM1_ESM.xlsx]

## Sheet: 1A
1A
cm-1	%T
4000	94.83
3999	94.82
3998	94.82
3997	94.82
3996	94.82
3995	94.82
3994	94.82
3993	94.82
3992	94.82
3991	94.82
3990	94.82
3989	94.82
3988	94.82
3987	94.82
3986	94.82
3985	94.82
3984	94.82
3983	94.82
3982	94.81
3981	94.81
3980	94.81
3979	94.81
3978	94.81
3977	94.81
3976	94.81
3975	94.81
3974	94.81
3973	94.81
3972	94.81
3971	94.81
3970	94.81
3969	94.81
3968	94.81
3967	94.81
3966	94.81
3965	94.81
3964	94.81
3963	94.81
3962	94.81
3961	94.81
3960	94.81
3959	94.81
3958	94.81
3957	94.81
3956	94.81
3955	94.81
3954	94.81
3953	94.81
3952	94.81
3951	94.81
3950	94.81
3949	94.81
3948	94.81
3947	94.81
3946	94.81
3945	94.81
3944	94.81
3943	94.81
3942	94.81
3941	94.81
3940	94.81
3939	94.81
3938	94.81
3937	94.81
3936	94.81
3935	94.81
3934	94.81
3933	94.81
3932	94.81
3931	94.81
3930	94.81
3929	94.81
3928	94.81
3927	94.81
3926	94.81
3925	94.81
3924	94.81
3923	94.81
3922	94.81
3921	94.81
3920	94.81
3919	94.81
3918	94.81
3917	94.81
3916	94.8
3915	94.8
3914	94.8
3913	94.8
3912	94.8
3911	94.8
3910	94.8
3909	94.8
3908	94.8
3907	94.8
3906	94.8
3905	94.8
3904	94.8
3903	94.8
3902	94.8
3901	94.8
3900	94.8
3899	94.8
3898	94.8
3897	94.8
3896	94.8
3895	94.79
3894	94.79
3893	94.79
3892	94.79
3891	94.79
3890	94.79
3889	94.79
3888	94.79
3887	94.79
3886	94.79
3885	94.79
3884	94.79
3883	94.79
3882	94.79
3881	94.79
3880	94.79
3879	94.79
3878	94.79
3877	94.79
3876	94.79
3875	94.79
3874	94.79
3873	94.79
3872	94.79
3871	94.79
3870	94.79
3869	94.79
3868	94.79
3867	94.79
3866	94.79
3865	94.79
3864	94.79
3863	94.79
3862	94.79
3861	94.79
3860	94.79
3859	94.79
3858	94.79
3857	94.79
3856	94.79
3855	94.79
3854	94.79
3853	94.79
3852	94.79
3851	94.79
3850	94.79
3849	94.79
3848	94.79
3847	94.79
3846	94.79
3845	94.79
3844	94.79
3843	94.79
3842	94.79
3841	94.79
3840	94.79
3839	94.79
3838	94.79
3837	94.79
3836	94.79
3835	94.79
3834	94.79
3833	94.79
3832	94.79
3831	94.79
3830	94.79
3829	94.79
3828	94.79
3827	94.79
3826	94.79
3825	94.79
3824	94.79
3823	94.79
3822	94.79
3821	94.79
3820	94.79
3819	94.79
3818	94.79
3817	94.79
3816	94.79
3815	94.79
3814	94.79
3813	94.79
3812	94.78
3811	94.78
3810	94.78
3809	94.78
3808	94.78
3807	94.78
3806	94.78
3805	94.78
3804	94.78
3803	94.78
3802	94.78
3801	94.78
3800	94.78
3799	94.78
3798	94.78
3797	94.78
3796	94.78
3795	94.78
3794	94.77
3793	94.77
3792	94.77
3791	94.77
3790	94.77
3789	94.77
3788	94.77
3787	94.76
3786	94.76
3785	94.76
3784	94.76
3783	94.77
3782	94.77
3781	94.77
3780	94.76
3779	94.76
3778	94.76
3777	94.76
3776	94.76
3775	94.76
3774	94.76
3773	94.76
3772	94.77
3771	94.77
3770	94.77
3769	94.78
3768	94.78
3767	94.79
3766	94.78
3765	94.78
3764	94.78
3763	94.77
3762	94.77
3761	94.77
3760	94.77
3759	94.76
3758	94.76
3757	94.76
3756	94.76
3755	94.77
3754	94.77
3753	94.78
3752	94.78
3751	94.79
3750	94.8
3749	94.8
3748	94.82
3747	94.83
3746	94.84
3745	94.84
3744	94.83
3743	94.83
3742	94.83
3741	94.82
3740	94.8
3739	94.79
3738	94.79
3737	94.78
3736	94.78
3735	94.79
3734	94.79
3733	94.78
3732	94.77
3731	94.76
3730	94.76
3729	94.76
3728	94.76
3727	94.76
3726	94.75
3725	94.74
3724	94.74
3723	94.73
3722	94.72
3721	94.71
3720	94.7
3719	94.7
3718	94.69
3717	94.69
3716	94.69
3715	94.69
3714	94.68
3713	94.67
3712	94.65
3711	94.63
3710	94.61
3709	94.58
3708	94.55
3707	94.53
3706	94.51
3705	94.48
3704	94.45
3703	94.42
3702	94.37
3701	94.33
3700	94.29
3699	94.24
3698	94.2
3697	94.16
3696	94.12
3695	94.09
3694	94.07
3693	94.05
3692	94.03
3691	94.01
3690	93.99
3689	93.98
3688	93.97
3687	93.95
3686	93.94
3685	93.93
3684	93.92
3683	93.93
3682	93.94
3681	93.94
3680	93.91
3679	93.87
3678	93.81
3677	93.77
3676	93.74
3675	93.75
3674	93.79
3673	93.82
3672	93.84
3671	93.85
3670	93.85
3669	93.85
3668	93.85
3667	93.85
3666	93.84
3665	93.83
3664	93.82
3663	93.82
3662	93.83
3661	93.85
3660	93.87
3659	93.89
3658	93.92
3657	93.94
3656	93.98
3655	94.02
3654	94.06
3653	94.1
3652	94.13
3651	94.15
3650	94.18
3649	94.22
3648	94.26
3647	94.28
3646	94.3
3645	94.31
3644	94.32
3643	94.34
3642	94.35
3641	94.37
3640	94.39
3639	94.41
3638	94.43
3637	94.46
3636	94.48
3635	94.49
3634	94.51
3633	94.53
3632	94.56
3631	94.59
3630	94.61
3629	94.62
3628	94.64
3627	94.65
3626	94.65
3625	94.65
3624	94.65
3623	94.66
3622	94.67
3621	94.68
3620	94.69
3619	94.7
3618	94.71
3617	94.72
3616	94.73
3615	94.73
3614	94.73
3613	94.73
3612	94.73
3611	94.73
3610	94.73
3609	94.73
3608	94.73
3607	94.73
3606	94.74
3605	94.75
3604	94.74
3603	94.74
3602	94.73
3601	94.72
3600	94.72
3599	94.73
3598	94.74
3597	94.74
3596	94.75
3595	94.74
3594	94.74
3593	94.74
3592	94.74
3591	94.74
3590	94.74
3589	94.74
3588	94.74
3587	94.74
3586	94.74
3585	94.74
3584	94.73
3583	94.73
3582	94.73
3581	94.73
3580	94.72
3579	94.72
3578	94.71
3577	94.71
3576	94.71
3575	94.7
3574	94.7
3573	94.7
3572	94.7
3571	94.71
3570	94.71
3569	94.7
3568	94.7
3567	94.7
3566	94.7
3565	94.7
3564	94.69
3563	94.69
3562	94.69
3561	94.68
3560	94.68
3559	94.67
3558	94.67
3557	94.67
3556	94.67
3555	94.66
3554	94.66
3553	94.66
3552	94.65
3551	94.65
3550	94.65
3549	94.64
3548	94.64
3547	94.64
3546	94.64
3545	94.63
3544	94.63
3543	94.63
3542	94.63
3541	94.63
3540	94.62
3539	94.62
3538	94.61
3537	94.61
3536	94.61
3535	94.6
3534	94.6
3533	94.59
3532	94.59
3531	94.59
3530	94.58
3529	94.58
3528	94.57
3527	94.57
3526	94.57
3525	94.57
3524	94.56
3523	94.56
3522	94.56
3521	94.55
3520	94.55
3519	94.54
3518	94.54
3517	94.54
3516	94.53
3515	94.53
3514	94.53
3513	94.52
3512	94.52
3511	94.52
3510	94.51
3509	94.51
3508	94.51
3507	94.5
3506	94.5
3505	94.49
3504	94.49
3503	94.49
3502	94.48
3501	94.48
3500	94.48
3499	94.47
3498	94.47
3497	94.47
3496	94.46
3495	94.46
3494	94.46
3493	94.45
3492	94.45
3491	94.44
3490	94.44
3489	94.44
3488	94.43
3487	94.43
3486	94.43
3485	94.42
3484	94.42
3483	94.42
3482	94.41
3481	94.41
3480	94.41
3479	94.4
3478	94.4
3477	94.4
3476	94.39
3475	94.39
3474	94.39
3473	94.38
3472	94.38
3471	94.37
3470	94.37
3469	94.37
3468	94.37
3467	94.36
3466	94.36
3465	94.36
3464	94.35
3463	94.35
3462	94.34
3461	94.34
3460	94.34
3459	94.33
3458	94.33
3457	94.32
3456	94.32
3455	94.31
3454	94.31
3453	94.31
3452	94.3
3451	94.3
3450	94.29
3449	94.29
3448	94.29
3447	94.28
3446	94.28
3445	94.28
3444	94.27
3443	94.27
3442	94.26
3441	94.26
3440	94.25
3439	94.25
3438	94.24
3437	94.24
3436	94.24
3435	94.23
3434	94.23
3433	94.22
3432	94.22
3431	94.21
3430	94.21
3429	94.21
3428	94.2
3427	94.2
3426	94.19
3425	94.19
3424	94.18
3423	94.18
3422	94.17
3421	94.17
3420	94.17
3419	94.16
3418	94.16
3417	94.15
3416	94.15
3415	94.14
3414	94.14
3413	94.14
3412	94.13
3411	94.13
3410	94.12
3409	94.12
3408	94.12
3407	94.11
3406	94.11
3405	94.11
3404	94.1
3403	94.1
3402	94.1
3401	94.09
3400	94.09
3399	94.09
3398	94.08
3397	94.08
3396	94.08
3395	94.07
3394	94.07
3393	94.07
3392	94.06
3391	94.06
3390	94.06
3389	94.05
3388	94.05
3387	94.05
3386	94.04
3385	94.04
3384	94.04
3383	94.03
3382	94.03
3381	94.03
3380	94.03
3379	94.02
3378	94.02
3377	94.01
3376	94.01
3375	94.01
3374	94.01
3373	94
3372	94
3371	94
3370	93.99
3369	93.99
3368	93.98
3367	93.98
3366	93.98
3365	93.98
3364	93.97
3363	93.97
3362	93.97
3361	93.97
3360	93.96
3359	93.96
3358	93.95
3357	93.95
3356	93.94
3355	93.94
3354	93.94
3353	93.94
3352	93.93
3351	93.93
3350	93.92
3349	93.92
3348	93.91
3347	93.91
3346	93.9
3345	93.9
3344	93.89
3343	93.88
3342	93.88
3341	93.88
3340	93.88
3339	93.88
3338	93.88
3337	93.88
3336	93.88
3335	93.87
3334	93.87
3333	93.86
3332	93.86
3331	93.85
3330	93.85
3329	93.84
3328	93.84
3327	93.84
3326	93.84
3325	93.84
3324	93.84
3323	93.84
3322	93.84
3321	93.83
3320	93.83
3319	93.82
3318	93.82
3317	93.81
3316	93.81
3315	93.81
3314	93.8
3313	93.8
3312	93.79
3311	93.79
3310	93.8
3309	93.8
3308	93.8
3307	93.8
3306	93.8
3305	93.8
3304	93.8
3303	93.8
3302	93.79
3301	93.79
3300	93.79
3299	93.79
3298	93.79
3297	93.79
3296	93.79
3295	93.78
3294	93.78
3293	93.78
3292	93.78
3291	93.78
3290	93.78
3289	93.78
3288	93.78
3287	93.78
3286	93.77
3285	93.77
3284	93.77
3283	93.77
3282	93.77
3281	93.77
3280	93.77
3279	93.76
3278	93.76
3277	93.76
3276	93.76
3275	93.76
3274	93.76
3273	93.76
3272	93.75
3271	93.75
3270	93.75
3269	93.75
3268	93.75
3267	93.74
3266	93.74
3265	93.74
3264	93.74
3263	93.73
3262	93.73
3261	93.73
3260	93.73
3259	93.73
3258	93.72
3257	93.72
3256	93.72
3255	93.72
3254	93.72
3253	93.72
3252	93.71
3251	93.71
3250	93.71
3249	93.71
3248	93.71
3247	93.7
3246	93.7
3245	93.7
3244	93.7
3243	93.7
3242	93.7
3241	93.69
3240	93.69
3239	93.69
3238	93.69
3237	93.68
3236	93.68
3235	93.68
3234	93.68
3233	93.68
3232	93.68
3231	93.68
3230	93.67
3229	93.67
3228	93.67
3227	93.67
3226	93.67
3225	93.66
3224	93.66
3223	93.66
3222	93.66
3221	93.66
3220	93.66
3219	93.66
3218	93.66
3217	93.66
3216	93.66
3215	93.66
3214	93.66
3213	93.65
3212	93.65
3211	93.65
3210	93.65
3209	93.65
3208	93.65
3207	93.65
3206	93.65
3205	93.65
3204	93.65
3203	93.64
3202	93.64
3201	93.64
3200	93.65
3199	93.65
3198	93.64
3197	93.64
3196	93.64
3195	93.64
3194	93.64
3193	93.64
3192	93.64
3191	93.64
3190	93.64
3189	93.64
3188	93.64
3187	93.64
3186	93.64
3185	93.64
3184	93.64
3183	93.64
3182	93.64
3181	93.64
3180	93.64
3179	93.64
3178	93.64
3177	93.64
3176	93.63
3175	93.63
3174	93.63
3173	93.63
3172	93.63
3171	93.63
3170	93.63
3169	93.63
3168	93.63
3167	93.63
3166	93.63
3165	93.62
3164	93.62
3163	93.62
3162	93.62
3161	93.62
3160	93.62
3159	93.62
3158	93.61
3157	93.61
3156	93.61
3155	93.61
3154	93.61
3153	93.61
3152	93.62
3151	93.62
3150	93.61
3149	93.61
3148	93.61
3147	93.61
3146	93.61
3145	93.61
3144	93.61
3143	93.61
3142	93.61
3141	93.61
3140	93.61
3139	93.61
3138	93.61
3137	93.6
3136	93.6
3135	93.6
3134	93.6
3133	93.6
3132	93.6
3131	93.6
3130	93.6
3129	93.6
3128	93.6
3127	93.6
3126	93.6
3125	93.6
3124	93.6
3123	93.6
3122	93.6
3121	93.6
3120	93.6
3119	93.6
3118	93.61
3117	93.61
3116	93.61
3115	93.62
3114	93.62
3113	93.62
3112	93.62
3111	93.62
3110	93.62
3109	93.62
3108	93.62
3107	93.62
3106	93.61
3105	93.61
3104	93.61
3103	93.62
3102	93.62
3101	93.62
3100	93.63
3099	93.63
3098	93.64
3097	93.65
3096	93.65
3095	93.65
3094	93.64
3093	93.64
3092	93.64
3091	93.63
3090	93.63
3089	93.63
3088	93.64
3087	93.64
3086	93.65
3085	93.65
3084	93.65
3083	93.66
3082	93.66
3081	93.66
3080	93.66
3079	93.66
3078	93.65
3077	93.64
3076	93.64
3075	93.63
3074	93.63
3073	93.63
3072	93.63
3071	93.64
3070	93.64
3069	93.64
3068	93.64
3067	93.65
3066	93.65
3065	93.66
3064	93.66
3063	93.66
3062	93.65
3061	93.65
3060	93.64
3059	93.65
3058	93.64
3057	93.64
3056	93.64
3055	93.63
3054	93.63
3053	93.63
3052	93.62
3051	93.61
3050	93.6
3049	93.59
3048	93.59
3047	93.58
3046	93.57
3045	93.55
3044	93.53
3043	93.51
3042	93.49
3041	93.47
3040	93.45
3039	93.43
3038	93.41
3037	93.38
3036	93.35
3035	93.31
3034	93.26
3033	93.22
3032	93.18
3031	93.13
3030	93.08
3029	93.03
3028	92.97
3027	92.91
3026	92.85
3025	92.8
3024	92.74
3023	92.67
3022	92.61
3021	92.55
3020	92.48
3019	92.41
3018	92.33
3017	92.25
3016	92.17
3015	92.09
3014	92.02
3013	91.94
3012	91.85
3011	91.76
3010	91.67
3009	91.57
3008	91.47
3007	91.37
3006	91.28
3005	91.19
3004	91.1
3003	91
3002	90.91
3001	90.82
3000	90.72
2999	90.64
2998	90.56
2997	90.5
2996	90.45
2995	90.4
2994	90.33
2993	90.22
2992	90.05
2991	89.87
2990	89.71
2989	89.63
2988	89.61
2987	89.64
2986	89.69
2985	89.74
2984	89.78
2983	89.8
2982	89.81
2981	89.8
2980	89.79
2979	89.78
2978	89.76
2977	89.75
2976	89.74
2975	89.73
2974	89.71
2973	89.7
2972	89.7
2971	89.72
2970	89.76
2969	89.81
2968	89.87
2967	89.95
2966	90.03
2965	90.11
2964	90.18
2963	90.25
2962	90.3
2961	90.35
2960	90.4
2959	90.44
2958	90.49
2957	90.54
2956	90.59
2955	90.64
2954	90.69
2953	90.73
2952	90.78
2951	90.83
2950	90.88
2949	90.93
2948	90.96
2947	90.98
2946	91
2945	91.01
2944	91.02
2943	91.04
2942	91.07
2941	91.1
2940	91.13
2939	91.15
2938	91.16
2937	91.18
2936	91.19
2935	91.21
2934	91.22
2933	91.23
2932	91.23
2931	91.23
2930	91.22
2929	91.22
2928	91.21
2927	91.2
2926	91.19
2925	91.18
2924	91.17
2923	91.16
2922	91.15
2921	91.15
2920	91.14
2919	91.13
2918	91.12
2917	91.09
2916	91.06
2915	91.01
2914	90.95
2913	90.89
2912	90.84
2911	90.8
2910	90.78
2909	90.76
2908	90.75
2907	90.73
2906	90.7
2905	90.66
2904	90.59
2903	90.51
2902	90.45
2901	90.45
2900	90.52
2899	90.62
2898	90.71
2897	90.77
2896	90.8
2895	90.82
2894	90.83
2893	90.84
2892	90.87
2891	90.89
2890	90.92
2889	90.93
2888	90.94
2887	90.95
2886	90.96
2885	90.98
2884	91.02
2883	91.06
2882	91.12
2881	91.19
2880	91.25
2879	91.31
2878	91.37
2877	91.43
2876	91.48
2875	91.52
2874	91.56
2873	91.59
2872	91.63
2871	91.67
2870	91.71
2869	91.75
2868	91.79
2867	91.85
2866	91.91
2865	91.97
2864	92.04
2863	92.12
2862	92.21
2861	92.29
2860	92.38
2859	92.45
2858	92.53
2857	92.59
2856	92.66
2855	92.73
2854	92.79
2853	92.85
2852	92.89
2851	92.94
2850	92.97
2849	93
2848	93.02
2847	93.04
2846	93.05
2845	93.06
2844	93.07
2843	93.09
2842	93.1
2841	93.12
2840	93.14
2839	93.16
2838	93.19
2837	93.2
2836	93.22
2835	93.23
2834	93.25
2833	93.27
2832	93.29
2831	93.31
2830	93.32
2829	93.33
2828	93.34
2827	93.35
2826	93.36
2825	93.37
2824	93.38
2823	93.39
2822	93.4
2821	93.41
2820	93.42
2819	93.44
2818	93.45
2817	93.46
2816	93.47
2815	93.48
2814	93.48
2813	93.49
2812	93.49
2811	93.5
2810	93.51
2809	93.51
2808	93.52
2807	93.52
2806	93.52
2805	93.52
2804	93.52
2803	93.53
2802	93.53
2801	93.54
2800	93.55
2799	93.55
2798	93.55
2797	93.55
2796	93.56
2795	93.57
2794	93.57
2793	93.58
2792	93.59
2791	93.59
2790	93.6
2789	93.6
2788	93.6
2787	93.6
2786	93.6
2785	93.6
2784	93.6
2783	93.6
2782	93.61
2781	93.62
2780	93.62
2779	93.63
2778	93.63
2777	93.63
2776	93.63
2775	93.64
2774	93.64
2773	93.65
2772	93.65
2771	93.66
2770	93.66
2769	93.66
2768	93.66
2767	93.67
2766	93.67
2765	93.68
2764	93.68
2763	93.68
2762	93.68
2761	93.69
2760	93.69
2759	93.69
2758	93.7
2757	93.7
2756	93.7
2755	93.71
2754	93.71
2753	93.72
2752	93.72
2751	93.72
2750	93.72
2749	93.73
2748	93.73
2747	93.74
2746	93.74
2745	93.75
2744	93.75
2743	93.75
2742	93.76
2741	93.76
2740	93.77
2739	93.77
2738	93.78
2737	93.78
2736	93.78
2735	93.79
2734	93.79
2733	93.8
2732	93.8
2731	93.8
2730	93.81
2729	93.81
2728	93.82
2727	93.82
2726	93.82
2725	93.83
2724	93.83
2723	93.83
2722	93.83
2721	93.83
2720	93.83
2719	93.84
2718	93.84
2717	93.84
2716	93.84
2715	93.84
2714	93.85
2713	93.85
2712	93.85
2711	93.86
2710	93.87
2709	93.87
2708	93.87
2707	93.87
2706	93.87
2705	93.87
2704	93.87
2703	93.87
2702	93.87
2701	93.87
2700	93.87
2699	93.87
2698	93.88
2697	93.88
2696	93.89
2695	93.89
2694	93.9
2693	93.9
2692	93.9
2691	93.9
2690	93.9
2689	93.9
2688	93.9
2687	93.9
2686	93.9
2685	93.9
2684	93.9
2683	93.9
2682	93.9
2681	93.9
2680	93.91
2679	93.91
2678	93.91
2677	93.92
2676	93.92
2675	93.92
2674	93.92
2673	93.92
2672	93.92
2671	93.91
2670	93.91
2669	93.91
2668	93.91
2667	93.91
2666	93.91
2665	93.9
2664	93.9
2663	93.9
2662	93.9
2661	93.9
2660	93.9
2659	93.9
2658	93.9
2657	93.9
2656	93.9
2655	93.9
2654	93.9
2653	93.91
2652	93.91
2651	93.9
2650	93.9
2649	93.9
2648	93.9
2647	93.91
2646	93.91
2645	93.91
2644	93.9
2643	93.9
2642	93.9
2641	93.9
2640	93.9
2639	93.91
2638	93.91
2637	93.91
2636	93.91
2635	93.91
2634	93.91
2633	93.91
2632	93.91
2631	93.91
2630	93.91
2629	93.91
2628	93.91
2627	93.91
2626	93.91
2625	93.91
2624	93.91
2623	93.91
2622	93.92
2621	93.92
2620	93.92
2619	93.92
2618	93.92
2617	93.92
2616	93.92
2615	93.92
2614	93.92
2613	93.92
2612	93.92
2611	93.92
2610	93.92
2609	93.92
2608	93.93
2607	93.93
2606	93.93
2605	93.93
2604	93.93
2603	93.93
2602	93.93
2601	93.93
2600	93.94
2599	93.94
2598	93.94
2597	93.94
2596	93.94
2595	93.94
2594	93.94
2593	93.95
2592	93.95
2591	93.95
2590	93.95
2589	93.95
2588	93.96
2587	93.96
2586	93.96
2585	93.96
2584	93.96
2583	93.96
2582	93.97
2581	93.97
2580	93.97
2579	93.97
2578	93.97
2577	93.98
2576	93.98
2575	93.98
2574	93.98
2573	93.98
2572	93.99
2571	93.99
2570	93.99
2569	93.99
2568	93.99
2567	94
2566	94
2565	94
2564	94
2563	94.01
2562	94.01
2561	94.01
2560	94.01
2559	94.01
2558	94.02
2557	94.02
2556	94.02
2555	94.02
2554	94.02
2553	94.02
2552	94.02
2551	94.03
2550	94.03
2549	94.03
2548	94.03
2547	94.03
2546	94.03
2545	94.03
2544	94.03
2543	94.03
2542	94.03
2541	94.03
2540	94.03
2539	94.03
2538	94.04
2537	94.04
2536	94.04
2535	94.04
2534	94.04
2533	94.04
2532	94.04
2531	94.04
2530	94.03
2529	94.03
2528	94.03
2527	94.03
2526	94.04
2525	94.04
2524	94.04
2523	94.04
2522	94.04
2521	94.04
2520	94.04
2519	94.04
2518	94.04
2517	94.04
2516	94.04
2515	94.04
2514	94.04
2513	94.04
2512	94.04
2511	94.04
2510	94.03
2509	94.04
2508	94.04
2507	94.04
2506	94.04
2505	94.04
2504	94.04
2503	94.04
2502	94.04
2501	94.04
2500	94.04
2499	94.04
2498	94.04
2497	94.04
2496	94.04
2495	94.04
2494	94.04
2493	94.04
2492	94.04
2491	94.05
2490	94.05
2489	94.05
2488	94.05
2487	94.05
2486	94.05
2485	94.05
2484	94.05
2483	94.05
2482	94.05
2481	94.05
2480	94.05
2479	94.05
2478	94.06
2477	94.06
2476	94.06
2475	94.06
2474	94.06
2473	94.06
2472	94.06
2471	94.06
2470	94.06
2469	94.06
2468	94.06
2467	94.06
2466	94.06
2465	94.06
2464	94.06
2463	94.06
2462	94.06
2461	94.07
2460	94.07
2459	94.07
2458	94.07
2457	94.06
2456	94.06
2455	94.06
2454	94.07
2453	94.07
2452	94.07
2451	94.07
2450	94.07
2449	94.07
2448	94.07
2447	94.07
2446	94.07
2445	94.07
2444	94.07
2443	94.07
2442	94.07
2441	94.07
2440	94.07
2439	94.08
2438	94.08
2437	94.08
2436	94.08
2435	94.08
2434	94.08
2433	94.08
2432	94.08
2431	94.09
2430	94.09
2429	94.09
2428	94.09
2427	94.09
2426	94.09
2425	94.09
2424	94.09
2423	94.09
2422	94.09
2421	94.09
2420	94.09
2419	94.09
2418	94.09
2417	94.09
2416	94.1
2415	94.1
2414	94.1
2413	94.1
2412	94.1
2411	94.1
2410	94.1
2409	94.1
2408	94.1
2407	94.11
2406	94.11
2405	94.11
2404	94.12
2403	94.12
2402	94.12
2401	94.13
2400	94.13
2399	94.13
2398	94.13
2397	94.13
2396	94.13
2395	94.14
2394	94.14
2393	94.14
2392	94.14
2391	94.15
2390	94.15
2389	94.15
2388	94.15
2387	94.16
2386	94.16
2385	94.15
2384	94.15
2383	94.15
2382	94.15
2381	94.16
2380	94.17
2379	94.17
2378	94.17
2377	94.17
2376	94.18
2375	94.18
2374	94.19
2373	94.19
2372	94.19
2371	94.19
2370	94.19
2369	94.18
2368	94.17
2367	94.17
2366	94.17
2365	94.17
2364	94.17
2363	94.17
2362	94.17
2361	94.17
2360	94.17
2359	94.16
2358	94.16
2357	94.16
2356	94.16
2355	94.16
2354	94.16
2353	94.16
2352	94.16
2351	94.16
2350	94.15
2349	94.15
2348	94.14
2347	94.13
2346	94.14
2345	94.14
2344	94.14
2343	94.13
2342	94.13
2341	94.12
2340	94.12
2339	94.12
2338	94.11
2337	94.11
2336	94.11
2335	94.12
2334	94.12
2333	94.12
2332	94.13
2331	94.13
2330	94.13
2329	94.12
2328	94.11
2327	94.1
2326	94.07
2325	94.05
2324	94.03
2323	94.02
2322	94.02
2321	94.03
2320	94.04
2319	94.04
2318	94.04
2317	94.05
2316	94.05
2315	94.05
2314	94.05
2313	94.04
2312	94.04
2311	94.04
2310	94.04
2309	94.05
2308	94.05
2307	94.04
2306	94.04
2305	94.04
2304	94.04
2303	94.04
2302	94.04
2301	94.04
2300	94.04
2299	94.04
2298	94.04
2297	94.04
2296	94.04
2295	94.04
2294	94.04
2293	94.03
2292	94.03
2291	94.03
2290	94.03
2289	94.03
2288	94.03
2287	94.03
2286	94.03
2285	94.02
2284	94.02
2283	94.02
2282	94.03
2281	94.04
2280	94.05
2279	94.06
2278	94.06
2277	94.06
2276	94.06
2275	94.06
2274	94.07
2273	94.07
2272	94.08
2271	94.08
2270	94.08
2269	94.08
2268	94.08
2267	94.08
2266	94.08
2265	94.08
2264	94.09
2263	94.09
2262	94.1
2261	94.09
2260	94.09
2259	94.09
2258	94.1
2257	94.1
2256	94.1
2255	94.11
2254	94.11
2253	94.12
2252	94.12
2251	94.12
2250	94.12
2249	94.12
2248	94.12
2247	94.12
2246	94.12
2245	94.13
2244	94.13
2243	94.14
2242	94.15
2241	94.15
2240	94.16
2239	94.16
2238	94.16
2237	94.15
2236	94.15
2235	94.15
2234	94.15
2233	94.15
2232	94.15
2231	94.15
2230	94.15
2229	94.15
2228	94.15
2227	94.15
2226	94.15
2225	94.15
2224	94.15
2223	94.16
2222	94.16
2221	94.16
2220	94.17
2219	94.17
2218	94.17
2217	94.17
2216	94.17
2215	94.17
2214	94.16
2213	94.16
2212	94.16
2211	94.17
2210	94.17
2209	94.18
2208	94.18
2207	94.19
2206	94.19
2205	94.19
2204	94.2
2203	94.2
2202	94.2
2201	94.21
2200	94.21
2199	94.21
2198	94.21
2197	94.21
2196	94.21
2195	94.22
2194	94.22
2193	94.22
2192	94.23
2191	94.23
2190	94.24
2189	94.25
2188	94.25
2187	94.25
2186	94.25
2185	94.25
2184	94.25
2183	94.26
2182	94.27
2181	94.28
2180	94.28
2179	94.28
2178	94.28
2177	94.28
2176	94.28
2175	94.29
2174	94.3
2173	94.3
2172	94.3
2171	94.31
2170	94.31
2169	94.32
2168	94.33
2167	94.33
2166	94.32
2165	94.31
2164	94.3
2163	94.29
2162	94.29
2161	94.3
2160	94.33
2159	94.37
2158	94.41
2157	94.44
2156	94.44
2155	94.43
2154	94.41
2153	94.4
2152	94.4
2151	94.41
2150	94.41
2149	94.4
2148	94.39
2147	94.38
2146	94.38
2145	94.37
2144	94.38
2143	94.38
2142	94.39
2141	94.39
2140	94.38
2139	94.36
2138	94.35
2137	94.34
2136	94.35
2135	94.35
2134	94.35
2133	94.35
2132	94.35
2131	94.35
2130	94.34
2129	94.34
2128	94.33
2127	94.32
2126	94.31
2125	94.29
2124	94.27
2123	94.25
2122	94.25
2121	94.24
2120	94.25
2119	94.25
2118	94.25
2117	94.25
2116	94.23
2115	94.22
2114	94.2
2113	94.19
2112	94.18
2111	94.18
2110	94.17
2109	94.17
2108	94.18
2107	94.18
2106	94.19
2105	94.2
2104	94.2
2103	94.19
2102	94.18
2101	94.18
2100	94.18
2099	94.19
2098	94.2
2097	94.21
2096	94.22
2095	94.22
2094	94.23
2093	94.23
2092	94.23
2091	94.22
2090	94.22
2089	94.22
2088	94.21
2087	94.21
2086	94.21
2085	94.21
2084	94.21
2083	94.21
2082	94.2
2081	94.19
2080	94.19
2079	94.19
2078	94.19
2077	94.2
2076	94.21
2075	94.21
2074	94.22
2073	94.22
2072	94.21
2071	94.2
2070	94.19
2069	94.19
2068	94.2
2067	94.21
2066	94.22
2065	94.22
2064	94.23
2063	94.24
2062	94.24
2061	94.24
2060	94.24
2059	94.23
2058	94.23
2057	94.22
2056	94.23
2055	94.23
2054	94.23
2053	94.23
2052	94.23
2051	94.23
2050	94.23
2049	94.23
2048	94.24
2047	94.25
2046	94.25
2045	94.25
2044	94.26
2043	94.27
2042	94.28
2041	94.28
2040	94.28
2039	94.28
2038	94.28
2037	94.29
2036	94.29
2035	94.29
2034	94.29
2033	94.31
2032	94.33
2031	94.35
2030	94.36
2029	94.36
2028	94.36
2027	94.35
2026	94.34
2025	94.34
2024	94.35
2023	94.35
2022	94.36
2021	94.38
2020	94.38
2019	94.38
2018	94.38
2017	94.37
2016	94.36
2015	94.35
2014	94.35
2013	94.36
2012	94.36
2011	94.35
2010	94.34
2009	94.34
2008	94.34
2007	94.36
2006	94.37
2005	94.38
2004	94.39
2003	94.38
[truncated: 1,353 more rows]

## Sheet: 1B
1B
cm-1	%T
4000	95.77
3999	95.77
3998	95.77
3997	95.77
3996	95.77
3995	95.77
3994	95.77
3993	95.77
3992	95.77
3991	95.77
3990	95.77
3989	95.77
3988	95.77
3987	95.77
3986	95.77
3985	95.77
3984	95.77
3983	95.77
3982	95.77
3981	95.77
3980	95.77
3979	95.77
3978	95.77
3977	95.77
3976	95.77
3975	95.77
3974	95.77
3973	95.77
3972	95.77
3971	95.77
3970	95.77
3969	95.77
3968	95.77
3967	95.77
3966	95.77
3965	95.77
3964	95.77
3963	95.77
3962	95.77
3961	95.77
3960	95.77
3959	95.77
3958	95.77
3957	95.77
3956	95.77
3955	95.77
3954	95.77
3953	95.77
3952	95.77
3951	95.77
3950	95.77
3949	95.77
3948	95.77
3947	95.77
3946	95.77
3945	95.77
3944	95.77
3943	95.77
3942	95.77
3941	95.77
3940	95.77
3939	95.77
3938	95.77
3937	95.77
3936	95.77
3935	95.77
3934	95.77
3933	95.77
3932	95.77
3931	95.77
3930	95.77
3929	95.77
3928	95.77
3927	95.77
3926	95.77
3925	95.77
3924	95.77
3923	95.77
3922	95.77
3921	95.77
3920	95.77
3919	95.77
3918	95.77
3917	95.77
3916	95.76
3915	95.76
3914	95.76
3913	95.76
3912	95.76
3911	95.76
3910	95.76
3909	95.76
3908	95.76
3907	95.76
3906	95.76
3905	95.76
3904	95.76
3903	95.76
3902	95.76
3901	95.76
3900	95.76
3899	95.75
3898	95.75
3897	95.75
3896	95.75
3895	95.75
3894	95.75
3893	95.75
3892	95.75
3891	95.75
3890	95.75
3889	95.75
3888	95.75
3887	95.75
3886	95.75
3885	95.75
3884	95.75
3883	95.75
3882	95.75
3881	95.74
3880	95.74
3879	95.74
3878	95.74
3877	95.74
3876	95.74
3875	95.74
3874	95.74
3873	95.74
3872	95.74
3871	95.74
3870	95.74
3869	95.74
3868	95.74
3867	95.74
3866	95.74
3865	95.74
3864	95.74
3863	95.74
3862	95.74
3861	95.74
3860	95.74
3859	95.74
3858	95.74
3857	95.74
3856	95.74
3855	95.74
3854	95.74
3853	95.74
3852	95.74
3851	95.74
3850	95.75
3849	95.75
3848	95.75
3847	95.75
3846	95.75
3845	95.75
3844	95.75
3843	95.75
3842	95.75
3841	95.75
3840	95.75
3839	95.75
3838	95.75
3837	95.75
3836	95.75
3835	95.75
3834	95.75
3833	95.75
3832	95.75
3831	95.75
3830	95.75
3829	95.75
3828	95.75
3827	95.75
3826	95.75
3825	95.75
3824	95.75
3823	95.75
3822	95.76
3821	95.76
3820	95.76
3819	95.76
3818	95.76
3817	95.76
3816	95.76
3815	95.76
3814	95.76
3813	95.76
3812	95.76
3811	95.76
3810	95.76
3809	95.76
3808	95.76
3807	95.76
3806	95.76
3805	95.76
3804	95.76
3803	95.76
3802	95.76
3801	95.76
3800	95.76
3799	95.76
3798	95.76
3797	95.76
3796	95.76
3795	95.76
3794	95.76
3793	95.76
3792	95.76
3791	95.76
3790	95.77
3789	95.77
3788	95.77
3787	95.77
3786	95.77
3785	95.77
3784	95.77
3783	95.77
3782	95.77
3781	95.77
3780	95.77
3779	95.77
3778	95.77
3777	95.77
3776	95.77
3775	95.77
3774	95.77
3773	95.77
3772	95.77
3771	95.77
3770	95.77
3769	95.77
3768	95.77
3767	95.77
3766	95.77
3765	95.77
3764	95.77
3763	95.77
3762	95.77
3761	95.76
3760	95.76
3759	95.76
3758	95.76
3757	95.76
3756	95.75
3755	95.75
3754	95.75
3753	95.74
3752	95.74
3751	95.74
3750	95.74
3749	95.73
3748	95.74
3747	95.76
3746	95.77
3745	95.76
3744	95.76
3743	95.77
3742	95.77
3741	95.76
3740	95.75
3739	95.75
3738	95.75
3737	95.74
3736	95.73
3735	95.73
3734	95.73
3733	95.73
3732	95.72
3731	95.72
3730	95.72
3729	95.73
3728	95.73
3727	95.73
3726	95.73
3725	95.72
3724	95.72
3723	95.7
3722	95.69
3721	95.69
3720	95.69
3719	95.68
3718	95.68
3717	95.67
3716	95.66
3715	95.65
3714	95.64
3713	95.61
3712	95.6
3711	95.58
3710	95.56
3709	95.52
3708	95.49
3707	95.46
3706	95.44
3705	95.41
3704	95.38
3703	95.34
3702	95.29
3701	95.24
3700	95.2
3699	95.17
3698	95.12
3697	95.08
3696	95.03
3695	94.99
3694	94.96
3693	94.93
3692	94.9
3691	94.88
3690	94.85
3689	94.83
3688	94.82
3687	94.82
3686	94.81
3685	94.8
3684	94.8
3683	94.81
3682	94.82
3681	94.82
3680	94.79
3679	94.74
3678	94.68
3677	94.61
3676	94.58
3675	94.59
3674	94.63
3673	94.66
3672	94.67
3671	94.67
3670	94.68
3669	94.69
3668	94.7
3667	94.71
3666	94.71
3665	94.71
3664	94.71
3663	94.71
3662	94.73
3661	94.74
3660	94.76
3659	94.79
3658	94.82
3657	94.85
3656	94.88
3655	94.92
3654	94.96
3653	94.99
3652	95.01
3651	95.03
3650	95.06
3649	95.1
3648	95.14
3647	95.17
3646	95.19
3645	95.21
3644	95.24
3643	95.27
3642	95.3
3641	95.33
3640	95.36
3639	95.39
3638	95.41
3637	95.44
3636	95.47
3635	95.48
3634	95.49
3633	95.51
3632	95.53
3631	95.55
3630	95.55
3629	95.56
3628	95.58
3627	95.6
3626	95.6
3625	95.6
3624	95.61
3623	95.63
3622	95.65
3621	95.67
3620	95.67
3619	95.68
3618	95.68
3617	95.7
3616	95.71
3615	95.72
3614	95.72
3613	95.72
3612	95.72
3611	95.73
3610	95.73
3609	95.73
3608	95.74
3607	95.74
3606	95.74
3605	95.74
3604	95.74
3603	95.73
3602	95.73
3601	95.72
3600	95.71
3599	95.72
3598	95.72
3597	95.73
3596	95.73
3595	95.74
3594	95.74
3593	95.74
3592	95.74
3591	95.75
3590	95.75
3589	95.75
3588	95.75
3587	95.75
3586	95.74
3585	95.73
3584	95.73
3583	95.73
3582	95.73
3581	95.74
3580	95.74
3579	95.73
3578	95.72
3577	95.72
3576	95.71
3575	95.71
3574	95.71
3573	95.7
3572	95.7
3571	95.7
3570	95.69
3569	95.69
3568	95.68
3567	95.68
3566	95.67
3565	95.67
3564	95.67
3563	95.67
3562	95.67
3561	95.66
3560	95.66
3559	95.66
3558	95.65
3557	95.65
3556	95.64
3555	95.64
3554	95.64
3553	95.64
3552	95.63
3551	95.63
3550	95.63
3549	95.62
3548	95.62
3547	95.61
3546	95.61
3545	95.6
3544	95.6
3543	95.6
3542	95.59
3541	95.59
3540	95.58
3539	95.58
3538	95.57
3537	95.57
3536	95.56
3535	95.56
3534	95.55
3533	95.55
3532	95.54
3531	95.54
3530	95.53
3529	95.53
3528	95.52
3527	95.52
3526	95.51
3525	95.51
3524	95.5
3523	95.5
3522	95.49
3521	95.48
3520	95.48
3519	95.47
3518	95.47
3517	95.46
3516	95.45
3515	95.45
3514	95.44
3513	95.43
3512	95.42
3511	95.42
3510	95.41
3509	95.4
3508	95.4
3507	95.39
3506	95.39
3505	95.38
3504	95.38
3503	95.37
3502	95.36
3501	95.35
3500	95.35
3499	95.34
3498	95.33
3497	95.33
3496	95.32
3495	95.31
3494	95.31
3493	95.3
3492	95.29
3491	95.28
3490	95.28
3489	95.27
3488	95.27
3487	95.26
3486	95.25
3485	95.25
3484	95.24
3483	95.23
3482	95.23
3481	95.22
3480	95.21
3479	95.2
3478	95.19
3477	95.18
3476	95.18
3475	95.17
3474	95.16
3473	95.16
3472	95.15
3471	95.15
3470	95.14
3469	95.14
3468	95.13
3467	95.13
3466	95.12
3465	95.11
3464	95.1
3463	95.1
3462	95.09
3461	95.09
3460	95.08
3459	95.08
3458	95.07
3457	95.07
3456	95.06
3455	95.05
3454	95.04
3453	95.03
3452	95.03
3451	95.02
3450	95.01
3449	95.01
3448	95
3447	95
3446	94.99
3445	94.98
3444	94.98
3443	94.97
3442	94.96
3441	94.95
3440	94.95
3439	94.94
3438	94.93
3437	94.93
3436	94.92
3435	94.92
3434	94.91
3433	94.9
3432	94.9
3431	94.89
3430	94.88
3429	94.88
3428	94.87
3427	94.86
3426	94.86
3425	94.85
3424	94.84
3423	94.83
3422	94.83
3421	94.82
3420	94.82
3419	94.81
3418	94.8
3417	94.8
3416	94.79
3415	94.78
3414	94.78
3413	94.77
3412	94.77
3411	94.76
3410	94.75
3409	94.75
3408	94.74
3407	94.73
3406	94.73
3405	94.72
3404	94.72
3403	94.71
3402	94.7
3401	94.7
3400	94.69
3399	94.68
3398	94.68
3397	94.67
3396	94.67
3395	94.66
3394	94.65
3393	94.65
3392	94.64
3391	94.64
3390	94.63
3389	94.62
3388	94.62
3387	94.61
3386	94.61
3385	94.6
3384	94.6
3383	94.59
3382	94.59
3381	94.58
3380	94.57
3379	94.57
3378	94.56
3377	94.55
3376	94.55
3375	94.54
3374	94.54
3373	94.53
3372	94.52
3371	94.52
3370	94.51
3369	94.51
3368	94.5
3367	94.49
3366	94.49
3365	94.48
3364	94.47
3363	94.47
3362	94.46
3361	94.45
3360	94.45
3359	94.44
3358	94.43
3357	94.43
3356	94.42
3355	94.41
3354	94.41
3353	94.4
3352	94.4
3351	94.39
3350	94.38
3349	94.37
3348	94.37
3347	94.36
3346	94.36
3345	94.35
3344	94.34
3343	94.34
3342	94.33
3341	94.32
3340	94.32
3339	94.31
3338	94.31
3337	94.3
3336	94.29
3335	94.29
3334	94.28
3333	94.27
3332	94.27
3331	94.26
3330	94.26
3329	94.25
3328	94.24
3327	94.24
3326	94.23
3325	94.23
3324	94.23
3323	94.22
3322	94.22
3321	94.21
3320	94.2
3319	94.2
3318	94.19
3317	94.19
3316	94.18
3315	94.18
3314	94.17
3313	94.16
3312	94.16
3311	94.15
3310	94.15
3309	94.15
3308	94.14
3307	94.14
3306	94.13
3305	94.13
3304	94.12
3303	94.11
3302	94.11
3301	94.11
3300	94.1
3299	94.1
3298	94.1
3297	94.09
3296	94.09
3295	94.09
3294	94.08
3293	94.08
3292	94.08
3291	94.08
3290	94.08
3289	94.07
3288	94.07
3287	94.06
3286	94.06
3285	94.06
3284	94.05
3283	94.05
3282	94.05
3281	94.04
3280	94.04
3279	94.03
3278	94.03
3277	94.03
3276	94.03
3275	94.03
3274	94.03
3273	94.03
3272	94.03
3271	94.02
3270	94.02
3269	94.02
3268	94.01
3267	94.01
3266	94.01
3265	94
3264	94
3263	94
3262	93.99
3261	93.99
3260	93.98
3259	93.98
3258	93.98
3257	93.98
3256	93.98
3255	93.98
3254	93.97
3253	93.97
3252	93.97
3251	93.96
3250	93.96
3249	93.96
3248	93.96
3247	93.95
3246	93.95
3245	93.95
3244	93.94
3243	93.94
3242	93.94
3241	93.94
3240	93.94
3239	93.94
3238	93.94
3237	93.94
3236	93.93
3235	93.93
3234	93.93
3233	93.93
3232	93.93
3231	93.93
3230	93.92
3229	93.92
3228	93.92
3227	93.92
3226	93.92
3225	93.92
3224	93.91
3223	93.91
3222	93.92
3221	93.92
3220	93.92
3219	93.91
3218	93.91
3217	93.91
3216	93.91
3215	93.91
3214	93.9
3213	93.91
3212	93.91
3211	93.91
3210	93.91
3209	93.91
3208	93.91
3207	93.91
3206	93.91
3205	93.91
3204	93.91
3203	93.91
3202	93.91
3201	93.91
3200	93.91
3199	93.91
3198	93.91
3197	93.91
3196	93.9
3195	93.9
3194	93.9
3193	93.9
3192	93.9
3191	93.91
3190	93.91
3189	93.91
3188	93.91
3187	93.92
3186	93.92
3185	93.92
3184	93.92
3183	93.92
3182	93.92
3181	93.92
3180	93.92
3179	93.92
3178	93.92
3177	93.92
3176	93.92
3175	93.92
3174	93.92
3173	93.92
3172	93.92
3171	93.92
3170	93.92
3169	93.92
3168	93.92
3167	93.92
3166	93.92
3165	93.92
3164	93.93
3163	93.93
3162	93.93
3161	93.93
3160	93.93
3159	93.93
3158	93.93
3157	93.93
3156	93.93
3155	93.93
3154	93.93
3153	93.93
3152	93.93
3151	93.93
3150	93.93
3149	93.93
3148	93.93
3147	93.93
3146	93.94
3145	93.94
3144	93.94
3143	93.94
3142	93.94
3141	93.94
3140	93.94
3139	93.94
3138	93.94
3137	93.94
3136	93.94
3135	93.94
3134	93.94
3133	93.94
3132	93.95
3131	93.95
3130	93.95
3129	93.95
3128	93.95
3127	93.95
3126	93.95
3125	93.95
3124	93.95
3123	93.95
3122	93.96
3121	93.96
3120	93.96
3119	93.96
3118	93.96
3117	93.96
3116	93.96
3115	93.96
3114	93.96
3113	93.97
3112	93.97
3111	93.97
3110	93.97
3109	93.97
3108	93.97
3107	93.97
3106	93.97
3105	93.97
3104	93.97
3103	93.97
3102	93.98
3101	93.98
3100	93.98
3099	93.98
3098	93.99
3097	93.99
3096	93.99
3095	93.99
3094	94
3093	94
3092	94.01
3091	94.01
3090	94
3089	93.99
3088	93.99
3087	93.99
3086	94
3085	94.01
3084	94.01
3083	94.01
3082	94.01
3081	94.01
3080	94.01
3079	94.02
3078	94.02
3077	94.02
3076	94.02
3075	94.01
3074	94.01
3073	94.01
3072	94.02
3071	94.03
3070	94.03
3069	94.03
3068	94.03
3067	94.02
3066	94.03
3065	94.03
3064	94.04
3063	94.04
3062	94.03
3061	94.02
3060	94.02
3059	94.01
3058	94.01
3057	94.02
3056	94.01
3055	94.01
3054	94.01
3053	94.01
3052	94
3051	93.99
3050	93.98
3049	93.97
3048	93.96
3047	93.95
3046	93.94
3045	93.92
3044	93.9
3043	93.88
3042	93.86
3041	93.84
3040	93.81
3039	93.79
3038	93.76
3037	93.72
3036	93.69
3035	93.65
3034	93.61
3033	93.56
3032	93.51
3031	93.46
3030	93.41
3029	93.35
3028	93.28
3027	93.22
3026	93.15
3025	93.09
3024	93.03
3023	92.96
3022	92.89
3021	92.81
3020	92.73
3019	92.65
3018	92.56
3017	92.48
3016	92.39
3015	92.3
3014	92.21
3013	92.11
3012	92.01
3011	91.91
3010	91.81
3009	91.7
3008	91.59
3007	91.48
3006	91.38
3005	91.27
3004	91.17
3003	91.07
3002	90.97
3001	90.87
3000	90.77
2999	90.67
2998	90.58
2997	90.5
2996	90.44
2995	90.39
2994	90.32
2993	90.2
2992	90.02
2991	89.81
2990	89.64
2989	89.54
2988	89.52
2987	89.55
2986	89.6
2985	89.65
2984	89.7
2983	89.72
2982	89.72
2981	89.71
2980	89.7
2979	89.69
2978	89.67
2977	89.65
2976	89.62
2975	89.6
2974	89.57
2973	89.55
2972	89.55
2971	89.57
2970	89.6
2969	89.65
2968	89.71
2967	89.79
2966	89.87
2965	89.95
2964	90.03
2963	90.09
2962	90.15
2961	90.2
2960	90.24
2959	90.29
2958	90.34
2957	90.39
2956	90.44
2955	90.49
2954	90.54
2953	90.59
2952	90.65
2951	90.71
2950	90.77
2949	90.82
2948	90.85
2947	90.87
2946	90.87
2945	90.88
2944	90.89
2943	90.9
2942	90.92
2941	90.93
2940	90.94
2939	90.95
2938	90.95
2937	90.95
2936	90.95
2935	90.95
2934	90.95
2933	90.94
2932	90.92
2931	90.9
2930	90.88
2929	90.85
2928	90.82
2927	90.8
2926	90.78
2925	90.76
2924	90.74
2923	90.73
2922	90.72
2921	90.72
2920	90.72
2919	90.73
2918	90.73
2917	90.72
2916	90.7
2915	90.66
2914	90.61
2913	90.56
2912	90.53
2911	90.51
2910	90.5
2909	90.5
2908	90.49
2907	90.48
2906	90.46
2905	90.42
2904	90.36
2903	90.28
2902	90.23
2901	90.24
2900	90.32
2899	90.43
2898	90.53
2897	90.6
2896	90.64
2895	90.67
2894	90.68
2893	90.71
2892	90.74
2891	90.77
2890	90.8
2889	90.83
2888	90.85
2887	90.86
2886	90.87
2885	90.89
2884	90.92
2883	90.98
2882	91.05
2881	91.13
2880	91.21
2879	91.28
2878	91.35
2877	91.4
2876	91.46
2875	91.5
2874	91.54
2873	91.58
2872	91.62
2871	91.66
2870	91.71
2869	91.75
2868	91.81
2867	91.87
2866	91.94
2865	92.01
2864	92.08
2863	92.16
2862	92.24
2861	92.32
2860	92.39
2859	92.46
2858	92.53
2857	92.6
2856	92.66
2855	92.72
2854	92.79
2853	92.84
2852	92.9
2851	92.95
2850	93
2849	93.05
2848	93.09
2847	93.13
2846	93.17
2845	93.2
2844	93.24
2843	93.27
2842	93.31
2841	93.34
2840	93.38
2839	93.41
2838	93.44
2837	93.46
2836	93.48
2835	93.51
2834	93.53
2833	93.56
2832	93.59
2831	93.61
2830	93.64
2829	93.66
2828	93.68
2827	93.69
2826	93.71
2825	93.72
2824	93.73
2823	93.74
2822	93.75
2821	93.76
2820	93.78
2819	93.79
2818	93.81
2817	93.83
2816	93.84
2815	93.85
2814	93.86
2813	93.87
2812	93.87
2811	93.88
2810	93.89
2809	93.89
2808	93.91
2807	93.92
2806	93.92
2805	93.93
2804	93.93
2803	93.93
2802	93.94
2801	93.95
2800	93.96
2799	93.97
2798	93.97
2797	93.98
2796	93.99
2795	94
2794	94
2793	94
2792	94.01
2791	94.01
2790	94.02
2789	94.03
2788	94.03
2787	94.04
2786	94.04
2785	94.04
2784	94.05
2783	94.06
2782	94.06
2781	94.07
2780	94.08
2779	94.08
2778	94.09
2777	94.09
2776	94.09
2775	94.1
2774	94.1
2773	94.11
2772	94.12
2771	94.12
2770	94.12
2769	94.12
2768	94.13
2767	94.13
2766	94.13
2765	94.14
2764	94.14
2763	94.15
2762	94.15
2761	94.15
2760	94.16
2759	94.17
2758	94.17
2757	94.18
2756	94.18
2755	94.19
2754	94.19
2753	94.19
2752	94.2
2751	94.2
2750	94.2
2749	94.21
2748	94.21
2747	94.22
2746	94.22
2745	94.23
2744	94.24
2743	94.24
2742	94.24
2741	94.25
2740	94.25
2739	94.26
2738	94.26
2737	94.26
2736	94.27
2735	94.27
2734	94.28
2733	94.28
2732	94.29
2731	94.29
2730	94.3
2729	94.3
2728	94.31
2727	94.31
2726	94.32
2725	94.32
2724	94.32
2723	94.33
2722	94.33
2721	94.33
2720	94.34
2719	94.34
2718	94.34
2717	94.35
2716	94.35
2715	94.35
2714	94.36
2713	94.36
2712	94.36
2711	94.37
2710	94.37
2709	94.38
2708	94.39
2707	94.39
2706	94.4
2705	94.4
2704	94.4
2703	94.4
2702	94.4
2701	94.4
2700	94.4
2699	94.4
2698	94.4
2697	94.41
2696	94.42
2695	94.43
2694	94.44
2693	94.44
2692	94.44
2691	94.44
2690	94.44
2689	94.44
2688	94.43
2687	94.44
2686	94.44
2685	94.44
2684	94.44
2683	94.45
2682	94.45
2681	94.45
2680	94.45
2679	94.46
2678	94.46
2677	94.45
2676	94.46
2675	94.46
2674	94.46
2673	94.46
2672	94.46
2671	94.46
2670	94.46
2669	94.46
2668	94.45
2667	94.45
2666	94.45
2665	94.45
2664	94.45
2663	94.45
2662	94.44
2661	94.44
2660	94.44
2659	94.44
2658	94.44
2657	94.44
2656	94.44
2655	94.44
2654	94.44
2653	94.44
2652	94.43
2651	94.43
2650	94.43
2649	94.43
2648	94.43
2647	94.43
2646	94.43
2645	94.42
2644	94.42
2643	94.42
2642	94.42
2641	94.42
2640	94.42
2639	94.42
2638	94.41
2637	94.41
2636	94.41
2635	94.41
2634	94.41
2633	94.41
2632	94.41
2631	94.41
2630	94.41
2629	94.41
2628	94.41
2627	94.4
2626	94.4
2625	94.4
2624	94.4
2623	94.4
2622	94.4
2621	94.4
2620	94.39
2619	94.39
2618	94.39
2617	94.39
2616	94.39
2615	94.39
2614	94.39
2613	94.39
2612	94.39
2611	94.39
2610	94.39
2609	94.39
2608	94.39
2607	94.39
2606	94.39
2605	94.39
2604	94.39
2603	94.39
2602	94.39
2601	94.39
2600	94.39
2599	94.39
2598	94.39
2597	94.39
2596	94.39
2595	94.39
2594	94.39
2593	94.39
2592	94.39
2591	94.39
2590	94.39
2589	94.39
2588	94.39
2587	94.39
2586	94.39
2585	94.4
2584	94.4
2583	94.4
2582	94.4
2581	94.4
2580	94.4
2579	94.4
2578	94.41
2577	94.41
2576	94.41
2575	94.41
2574	94.41
2573	94.41
2572	94.42
2571	94.42
2570	94.42
2569	94.42
2568	94.42
2567	94.43
2566	94.43
2565	94.43
2564	94.43
2563	94.43
2562	94.43
2561	94.43
2560	94.44
2559	94.44
2558	94.44
2557	94.44
2556	94.44
2555	94.44
2554	94.44
2553	94.44
2552	94.44
2551	94.45
2550	94.45
2549	94.45
2548	94.45
2547	94.45
2546	94.45
2545	94.45
2544	94.45
2543	94.45
2542	94.45
2541	94.45
2540	94.45
2539	94.45
2538	94.46
2537	94.46
2536	94.46
2535	94.46
2534	94.46
2533	94.46
2532	94.46
2531	94.45
2530	94.45
2529	94.45
2528	94.45
2527	94.45
2526	94.46
2525	94.46
2524	94.46
2523	94.46
2522	94.46
2521	94.46
2520	94.46
2519	94.46
2518	94.46
2517	94.46
2516	94.46
2515	94.46
2514	94.46
2513	94.46
2512	94.46
2511	94.46
2510	94.46
2509	94.47
2508	94.47
2507	94.47
2506	94.47
2505	94.47
2504	94.47
2503	94.47
2502	94.47
2501	94.47
2500	94.48
2499	94.48
2498	94.48
2497	94.48
2496	94.48
2495	94.48
2494	94.48
2493	94.48
2492	94.49
2491	94.49
2490	94.49
2489	94.49
2488	94.49
2487	94.49
2486	94.49
2485	94.49
2484	94.49
2483	94.5
2482	94.5
2481	94.5
2480	94.5
2479	94.5
2478	94.5
2477	94.5
2476	94.5
2475	94.51
2474	94.51
2473	94.51
2472	94.51
2471	94.51
2470	94.51
2469	94.51
2468	94.51
2467	94.51
2466	94.51
2465	94.52
2464	94.52
2463	94.52
2462	94.52
2461	94.52
2460	94.52
2459	94.52
2458	94.52
2457	94.52
2456	94.52
2455	94.52
2454	94.53
2453	94.53
2452	94.53
2451	94.53
2450	94.53
2449	94.53
2448	94.53
2447	94.53
2446	94.53
2445	94.53
2444	94.53
2443	94.53
2442	94.53
2441	94.54
2440	94.54
2439	94.54
2438	94.54
2437	94.54
2436	94.55
2435	94.55
2434	94.55
2433	94.55
2432	94.56
2431	94.56
2430	94.56
2429	94.56
2428	94.57
2427	94.57
2426	94.57
2425	94.56
2424	94.56
2423	94.56
2422	94.57
2421	94.57
2420	94.58
2419	94.58
2418	94.58
2417	94.58
2416	94.59
2415	94.59
2414	94.59
2413	94.59
2412	94.59
2411	94.59
2410	94.59
2409	94.59
2408	94.6
2407	94.6
2406	94.61
2405	94.61
2404	94.62
2403	94.62
2402	94.63
2401	94.63
2400	94.64
2399	94.64
2398	94.64
2397	94.64
2396	94.64
2395	94.64
2394	94.65
2393	94.66
2392	94.67
2391	94.67
2390	94.67
2389	94.66
2388	94.66
2387	94.66
2386	94.66
2385	94.66
2384	94.66
2383	94.65
2382	94.64
2381	94.63
2380	94.62
2379	94.61
2378	94.6
2377	94.6
2376	94.6
2375	94.61
2374	94.61
2373	94.62
2372	94.62
2371	94.62
2370	94.62
2369	94.62
2368	94.61
2367	94.61
2366	94.6
2365	94.59
2364	94.58
2363	94.57
2362	94.57
2361	94.56
2360	94.54
2359	94.53
2358	94.51
2357	94.5
2356	94.5
2355	94.5
2354	94.5
2353	94.5
2352	94.5
2351	94.49
2350	94.49
2349	94.48
2348	94.47
2347	94.47
2346	94.46
2345	94.46
2344	94.46
2343	94.45
2342	94.43
2341	94.41
2340	94.39
2339	94.37
2338	94.35
2337	94.34
2336	94.34
2335	94.35
2334	94.37
2333	94.39
2332	94.41
2331	94.43
2330	94.45
2329	94.46
2328	94.46
2327	94.45
2326	94.43
2325	94.4
2324	94.38
2323	94.37
2322	94.37
2321	94.38
2320	94.39
2319	94.4
2318	94.41
2317	94.42
2316	94.42
2315	94.42
2314	94.42
2313	94.42
2312	94.42
2311	94.42
2310	94.43
2309	94.44
2308	94.44
2307	94.45
2306	94.45
2305	94.45
2304	94.45
2303	94.45
2302	94.45
2301	94.46
2300	94.46
2299	94.47
2298	94.47
2297	94.47
2296	94.46
2295	94.45
2294	94.45
2293	94.45
2292	94.44
2291	94.44
2290	94.43
2289	94.43
2288	94.43
2287	94.43
2286	94.43
2285	94.43
2284	94.43
2283	94.43
2282	94.43
2281	94.44
2280	94.44
2279	94.44
2278	94.44
2277	94.44
2276	94.44
2275	94.44
2274	94.44
2273	94.43
2272	94.43
2271	94.43
2270	94.43
2269	94.43
2268	94.43
2267	94.43
2266	94.43
2265	94.42
2264	94.42
2263	94.42
2262	94.42
2261	94.42
2260	94.42
2259	94.42
2258	94.42
2257	94.42
2256	94.42
2255	94.42
2254	94.42
2253	94.42
2252	94.42
2251	94.42
2250	94.43
2249	94.43
2248	94.43
2247	94.43
2246	94.42
2245	94.42
2244	94.42
2243	94.42
2242	94.43
2241	94.43
2240	94.44
2239	94.44
2238	94.44
2237	94.44
2236	94.44
2235	94.44
2234	94.44
2233	94.44
2232	94.44
2231	94.44
2230	94.44
2229	94.44
2228	94.44
2227	94.44
2226	94.44
2225	94.44
2224	94.44
2223	94.44
2222	94.44
2221	94.44
2220	94.44
2219	94.44
2218	94.44
2217	94.44
2216	94.44
2215	94.44
2214	94.44
2213	94.44
2212	94.44
2211	94.44
2210	94.45
2209	94.45
2208	94.45
2207	94.45
2206	94.45
2205	94.45
2204	94.46
2203	94.46
2202	94.46
2201	94.46
2200	94.46
2199	94.45
2198	94.45
2197	94.44
2196	94.44
2195	94.44
2194	94.44
2193	94.45
2192	94.46
2191	94.47
2190	94.47
2189	94.47
2188	94.47
2187	94.46
2186	94.45
2185	94.45
2184	94.46
2183	94.47
2182	94.49
2181	94.5
2180	94.5
2179	94.49
2178	94.48
2177	94.48
2176	94.48
2175	94.49
2174	94.49
2173	94.49
2172	94.49
2171	94.49
2170	94.49
2169	94.49
2168	94.48
2167	94.48
2166	94.47
2165	94.46
2164	94.46
2163	94.46
2162	94.47
2161	94.49
2160	94.53
2159	94.58
2158	94.64
2157	94.68
2156	94.7
2155	94.7
2154	94.67
2153	94.65
2152	94.63
2151	94.63
2150	94.62
2149	94.62
2148	94.62
2147	94.63
2146	94.65
2145	94.66
2144	94.66
2143	94.66
2142	94.67
2141	94.68
2140	94.68
2139	94.67
2138	94.66
2137	94.66
2136	94.66
2135	94.67
2134	94.68
2133	94.69
2132	94.7
2131	94.71
2130	94.71
2129	94.7
2128	94.7
2127	94.7
2126	94.7
2125	94.69
2124	94.69
2123	94.69
2122	94.68
2121	94.67
2120	94.67
2119	94.66
2118	94.66
2117	94.65
2116	94.64
2115	94.63
2114	94.62
2113	94.62
2112	94.62
2111	94.62
2110	94.61
2109	94.61
2108	94.61
2107	94.61
2106	94.62
2105	94.62
2104	94.62
2103	94.62
2102	94.62
2101	94.63
2100	94.63
2099	94.65
2098	94.66
2097	94.66
2096	94.66
2095	94.66
2094	94.67
2093	94.67
2092	94.67
2091	94.67
2090	94.67
2089	94.67
2088	94.66
2087	94.66
2086	94.66
2085	94.66
2084	94.65
2083	94.65
2082	94.64
2081	94.63
2080	94.63
2079	94.63
2078	94.63
2077	94.63
2076	94.64
2075	94.65
2074	94.65
2073	94.65
2072	94.65
2071	94.64
2070	94.63
2069	94.63
2068	94.63
2067	94.63
2066	94.62
2065	94.62
2064	94.62
2063	94.63
2062	94.63
2061	94.62
2060	94.62
2059	94.61
2058	94.6
2057	94.6
2056	94.6
2055	94.6
2054	94.6
2053	94.6
2052	94.59
2051	94.58
2050	94.58
2049	94.58
2048	94.59
2047	94.59
2046	94.59
2045	94.59
2044	94.59
2043	94.6
2042	94.6
2041	94.61
2040	94.61
2039	94.61
2038	94.61
2037	94.61
2036	94.61
2035	94.61
2034	94.62
2033	94.63
2032	94.64
2031	94.65
2030	94.66
2029	94.66
2028	94.66
2027	94.66
2026	94.65
2025	94.66
2024	94.66
2023	94.65
2022	94.65
2021	94.65
2020	94.66
2019	94.67
2018	94.67
2017	94.68
2016	94.68
2015	94.68
2014	94.68
2013	94.68
2012	94.68
2011	94.68
2010	94.68
2009	94.69
2008	94.7
2007	94.7
2006	94.7
2005	94.7
2004	94.69
2003	94.69
[truncated: 1,353 more rows]

## Sheet: 2B
2B
cm-1	%T
4000	97.77
3999	97.77
3998	97.77
3997	97.77
3996	97.77
3995	97.77
3994	97.77
3993	97.77
3992	97.77
3991	97.77
3990	97.77
3989	97.77
3988	97.77
3987	97.77
3986	97.77
3985	97.77
3984	97.77
3983	97.77
3982	97.77
3981	97.77
3980	97.77
3979	97.77
3978	97.77
3977	97.77
3976	97.77
3975	97.77
3974	97.77
3973	97.77
3972	97.77
3971	97.77
3970	97.77
3969	97.77
3968	97.77
3967	97.77
3966	97.77
3965	97.77
3964	97.77
3963	97.77
3962	97.77
3961	97.77
3960	97.77
3959	97.77
3958	97.77
3957	97.77
3956	97.77
3955	97.77
3954	97.77
3953	97.77
3952	97.77
3951	97.77
3950	97.77
3949	97.77
3948	97.77
3947	97.77
3946	97.77
3945	97.77
3944	97.77
3943	97.77
3942	97.77
3941	97.77
3940	97.77
3939	97.77
3938	97.77
3937	97.77
3936	97.77
3935	97.77
3934	97.77
3933	97.76
3932	97.76
3931	97.77
3930	97.77
3929	97.77
3928	97.77
3927	97.77
3926	97.77
3925	97.77
3924	97.77
3923	97.76
3922	97.76
3921	97.76
3920	97.76
3919	97.76
3918	97.76
3917	97.76
3916	97.76
3915	97.76
3914	97.76
3913	97.76
3912	97.76
3911	97.76
3910	97.76
3909	97.76
3908	97.76
3907	97.75
3906	97.75
3905	97.75
3904	97.75
3903	97.75
3902	97.75
3901	97.75
3900	97.75
3899	97.75
3898	97.75
3897	97.75
3896	97.75
3895	97.75
3894	97.75
3893	97.75
3892	97.75
3891	97.75
3890	97.74
3889	97.74
3888	97.74
3887	97.74
3886	97.74
3885	97.74
3884	97.75
3883	97.75
3882	97.75
3881	97.75
3880	97.75
3879	97.75
3878	97.75
3877	97.74
3876	97.74
3875	97.74
3874	97.74
3873	97.74
3872	97.74
3871	97.74
3870	97.74
3869	97.74
3868	97.74
3867	97.73
3866	97.73
3865	97.73
3864	97.73
3863	97.72
3862	97.72
3861	97.72
3860	97.73
3859	97.74
3858	97.74
3857	97.75
3856	97.75
3855	97.75
3854	97.75
3853	97.75
3852	97.75
3851	97.76
3850	97.76
3849	97.76
3848	97.76
3847	97.75
3846	97.75
3845	97.74
3844	97.74
3843	97.74
3842	97.74
3841	97.74
3840	97.74
3839	97.74
3838	97.75
3837	97.75
3836	97.75
3835	97.75
3834	97.75
3833	97.75
3832	97.75
3831	97.75
3830	97.75
3829	97.75
3828	97.75
3827	97.75
3826	97.75
3825	97.76
3824	97.76
3823	97.76
3822	97.77
3821	97.77
3820	97.77
3819	97.77
3818	97.77
3817	97.77
3816	97.76
3815	97.76
3814	97.75
3813	97.75
3812	97.75
3811	97.75
3810	97.75
3809	97.75
3808	97.75
3807	97.75
3806	97.75
3805	97.76
3804	97.76
3803	97.75
3802	97.75
3801	97.75
3800	97.75
3799	97.75
3798	97.75
3797	97.75
3796	97.75
3795	97.75
3794	97.75
3793	97.75
3792	97.75
3791	97.75
3790	97.75
3789	97.75
3788	97.75
3787	97.75
3786	97.75
3785	97.75
3784	97.75
3783	97.75
3782	97.75
3781	97.75
3780	97.75
3779	97.75
3778	97.75
3777	97.75
3776	97.75
3775	97.75
3774	97.75
3773	97.75
3772	97.75
3771	97.75
3770	97.76
3769	97.76
3768	97.76
3767	97.77
3766	97.77
3765	97.77
3764	97.77
3763	97.77
3762	97.76
3761	97.75
3760	97.74
3759	97.74
3758	97.74
3757	97.74
3756	97.74
3755	97.74
3754	97.74
3753	97.74
3752	97.75
3751	97.75
3750	97.76
3749	97.76
3748	97.76
3747	97.77
3746	97.78
3745	97.78
3744	97.78
3743	97.78
3742	97.78
3741	97.77
3740	97.76
3739	97.74
3738	97.73
3737	97.73
3736	97.73
3735	97.73
3734	97.73
3733	97.73
3732	97.72
3731	97.71
3730	97.7
3729	97.7
3728	97.7
3727	97.7
3726	97.69
3725	97.69
3724	97.68
3723	97.68
3722	97.67
3721	97.67
3720	97.66
3719	97.66
3718	97.65
3717	97.64
3716	97.63
3715	97.62
3714	97.6
3713	97.59
3712	97.58
3711	97.56
3710	97.53
3709	97.5
3708	97.48
3707	97.46
3706	97.44
3705	97.41
3704	97.38
3703	97.34
3702	97.3
3701	97.25
3700	97.2
3699	97.14
3698	97.09
3697	97.04
3696	97
3695	96.97
3694	96.94
3693	96.92
3692	96.89
3691	96.87
3690	96.85
3689	96.83
3688	96.82
3687	96.81
3686	96.79
3685	96.78
3684	96.78
3683	96.79
3682	96.8
3681	96.8
3680	96.77
3679	96.71
3678	96.63
3677	96.57
3676	96.55
3675	96.56
3674	96.59
3673	96.61
3672	96.63
3671	96.63
3670	96.64
3669	96.64
3668	96.64
3667	96.65
3666	96.65
3665	96.65
3664	96.65
3663	96.65
3662	96.66
3661	96.68
3660	96.69
3659	96.71
3658	96.73
3657	96.76
3656	96.8
3655	96.84
3654	96.87
3653	96.9
3652	96.93
3651	96.96
3650	97
3649	97.04
3648	97.08
3647	97.12
3646	97.14
3645	97.16
3644	97.18
3643	97.21
3642	97.24
3641	97.27
3640	97.3
3639	97.33
3638	97.36
3637	97.39
3636	97.41
3635	97.44
3634	97.46
3633	97.48
3632	97.5
3631	97.52
3630	97.54
3629	97.56
3628	97.58
3627	97.59
3626	97.6
3625	97.6
3624	97.61
3623	97.62
3622	97.63
3621	97.64
3620	97.65
3619	97.65
3618	97.66
3617	97.67
3616	97.68
3615	97.69
3614	97.69
3613	97.69
3612	97.69
3611	97.68
3610	97.67
3609	97.67
3608	97.67
3607	97.67
3606	97.68
3605	97.69
3604	97.7
3603	97.7
3602	97.7
3601	97.69
3600	97.68
3599	97.68
3598	97.69
3597	97.69
3596	97.7
3595	97.7
3594	97.71
3593	97.72
3592	97.72
3591	97.72
3590	97.72
3589	97.72
3588	97.72
3587	97.71
3586	97.7
3585	97.7
3584	97.7
3583	97.71
3582	97.72
3581	97.72
3580	97.72
3579	97.72
3578	97.71
3577	97.71
3576	97.7
3575	97.7
3574	97.7
3573	97.7
3572	97.7
3571	97.7
3570	97.7
3569	97.7
3568	97.7
3567	97.69
3566	97.69
3565	97.69
3564	97.69
3563	97.69
3562	97.69
3561	97.69
3560	97.69
3559	97.68
3558	97.68
3557	97.68
3556	97.68
3555	97.68
3554	97.67
3553	97.67
3552	97.67
3551	97.67
3550	97.67
3549	97.67
3548	97.67
3547	97.67
3546	97.67
3545	97.67
3544	97.66
3543	97.66
3542	97.66
3541	97.66
3540	97.66
3539	97.66
3538	97.66
3537	97.66
3536	97.65
3535	97.65
3534	97.65
3533	97.65
3532	97.65
3531	97.65
3530	97.65
3529	97.65
3528	97.65
3527	97.64
3526	97.64
3525	97.64
3524	97.64
3523	97.64
3522	97.64
3521	97.63
3520	97.63
3519	97.63
3518	97.62
3517	97.62
3516	97.62
3515	97.62
3514	97.61
3513	97.61
3512	97.61
3511	97.61
3510	97.61
3509	97.6
3508	97.6
3507	97.6
3506	97.59
3505	97.59
3504	97.59
3503	97.59
3502	97.58
3501	97.58
3500	97.58
3499	97.58
3498	97.58
3497	97.57
3496	97.57
3495	97.57
3494	97.57
3493	97.56
3492	97.56
3491	97.56
3490	97.55
3489	97.55
3488	97.55
3487	97.54
3486	97.54
3485	97.54
3484	97.54
3483	97.53
3482	97.53
3481	97.53
3480	97.53
3479	97.52
3478	97.52
3477	97.52
3476	97.52
3475	97.52
3474	97.51
3473	97.51
3472	97.51
3471	97.51
3470	97.5
3469	97.5
3468	97.5
3467	97.5
3466	97.49
3465	97.49
3464	97.49
3463	97.49
3462	97.49
3461	97.48
3460	97.48
3459	97.48
3458	97.48
3457	97.48
3456	97.47
3455	97.47
3454	97.47
3453	97.47
3452	97.46
3451	97.46
3450	97.46
3449	97.46
3448	97.46
3447	97.45
3446	97.45
3445	97.45
3444	97.45
3443	97.45
3442	97.44
3441	97.44
3440	97.44
3439	97.43
3438	97.43
3437	97.43
3436	97.43
3435	97.43
3434	97.43
3433	97.42
3432	97.42
3431	97.42
3430	97.41
3429	97.41
3428	97.41
3427	97.4
3426	97.4
3425	97.4
3424	97.4
3423	97.39
3422	97.39
3421	97.39
3420	97.39
3419	97.39
3418	97.39
3417	97.38
3416	97.38
3415	97.38
3414	97.37
3413	97.37
3412	97.37
3411	97.36
3410	97.36
3409	97.36
3408	97.36
3407	97.35
3406	97.35
3405	97.35
3404	97.35
3403	97.34
3402	97.34
3401	97.34
3400	97.34
3399	97.34
3398	97.33
3397	97.33
3396	97.33
3395	97.33
3394	97.32
3393	97.32
3392	97.32
3391	97.32
3390	97.31
3389	97.31
3388	97.31
3387	97.31
3386	97.3
3385	97.3
3384	97.3
3383	97.3
3382	97.3
3381	97.29
3380	97.29
3379	97.29
3378	97.28
3377	97.28
3376	97.28
3375	97.28
3374	97.28
3373	97.27
3372	97.27
3371	97.27
3370	97.27
3369	97.26
3368	97.26
3367	97.26
3366	97.26
3365	97.25
3364	97.25
3363	97.25
3362	97.25
3361	97.24
3360	97.24
3359	97.24
3358	97.24
3357	97.23
3356	97.23
3355	97.23
3354	97.23
3353	97.22
3352	97.22
3351	97.22
3350	97.22
3349	97.21
3348	97.21
3347	97.21
3346	97.21
3345	97.2
3344	97.2
3343	97.2
3342	97.2
3341	97.19
3340	97.19
3339	97.19
3338	97.19
3337	97.19
3336	97.18
3335	97.18
3334	97.18
3333	97.18
3332	97.18
3331	97.17
3330	97.17
3329	97.17
3328	97.17
3327	97.17
3326	97.17
3325	97.16
3324	97.16
3323	97.16
3322	97.16
3321	97.16
3320	97.16
3319	97.15
3318	97.15
3317	97.15
3316	97.15
3315	97.15
3314	97.15
3313	97.14
3312	97.14
3311	97.14
3310	97.14
3309	97.14
3308	97.14
3307	97.14
3306	97.14
3305	97.13
3304	97.13
3303	97.13
3302	97.13
3301	97.13
3300	97.13
3299	97.13
3298	97.13
3297	97.12
3296	97.12
3295	97.12
3294	97.12
3293	97.12
3292	97.12
3291	97.11
3290	97.11
3289	97.11
3288	97.11
3287	97.11
3286	97.11
3285	97.11
3284	97.11
3283	97.1
3282	97.1
3281	97.1
3280	97.1
3279	97.1
3278	97.09
3277	97.09
3276	97.09
3275	97.09
3274	97.09
3273	97.09
3272	97.09
3271	97.09
3270	97.09
3269	97.09
3268	97.08
3267	97.08
3266	97.08
3265	97.08
3264	97.08
3263	97.07
3262	97.07
3261	97.07
3260	97.07
3259	97.07
3258	97.07
3257	97.06
3256	97.06
3255	97.06
3254	97.06
3253	97.06
3252	97.06
3251	97.06
3250	97.05
3249	97.05
3248	97.05
3247	97.05
3246	97.05
3245	97.05
3244	97.05
3243	97.04
3242	97.04
3241	97.04
3240	97.04
3239	97.04
3238	97.04
3237	97.04
3236	97.04
3235	97.04
3234	97.04
3233	97.03
3232	97.03
3231	97.03
3230	97.03
3229	97.03
3228	97.03
3227	97.03
3226	97.03
3225	97.03
3224	97.03
3223	97.02
3222	97.02
3221	97.02
3220	97.02
3219	97.02
3218	97.02
3217	97.02
3216	97.02
3215	97.02
3214	97.02
3213	97.02
3212	97.02
3211	97.01
3210	97.01
3209	97.01
3208	97.01
3207	97.01
3206	97.01
3205	97.01
3204	97.01
3203	97.01
3202	97.01
3201	97.01
3200	97.01
3199	97.01
3198	97.01
3197	97.01
3196	97.01
3195	97.01
3194	97.01
3193	97.01
3192	97.01
3191	97.01
3190	97
3189	97
3188	97
3187	97.01
3186	97.01
3185	97.01
3184	97.01
3183	97.01
3182	97.01
3181	97.01
3180	97.01
3179	97.01
3178	97.01
3177	97.01
3176	97.01
3175	97.01
3174	97.01
3173	97.01
3172	97.01
3171	97.01
3170	97.01
3169	97.01
3168	97.01
3167	97.01
3166	97.01
3165	97.01
3164	97.01
3163	97.01
3162	97.01
3161	97.01
3160	97.01
3159	97.01
3158	97.01
3157	97.01
3156	97.01
3155	97.01
3154	97.01
3153	97.01
3152	97.01
3151	97.01
3150	97.01
3149	97.01
3148	97.01
3147	97.01
3146	97.01
3145	97.01
3144	97.01
3143	97.01
3142	97.01
3141	97.01
3140	97.01
3139	97.01
3138	97.01
3137	97.01
3136	97.01
3135	97.01
3134	97.01
3133	97.01
3132	97.01
3131	97.01
3130	97.01
3129	97.01
3128	97.01
3127	97.01
3126	97.01
3125	97.01
3124	97.01
3123	97.01
3122	97.01
3121	97.01
3120	97.01
3119	97.01
3118	97.01
3117	97.01
3116	97.01
3115	97.01
3114	97.01
3113	97.01
3112	97.01
3111	97.01
3110	97.01
3109	97.01
3108	97.01
3107	97.01
3106	97.01
3105	97.01
3104	97.01
3103	97.01
3102	97.01
3101	97.02
3100	97.02
3099	97.02
3098	97.02
3097	97.02
3096	97.02
3095	97.02
3094	97.01
3093	97.02
3092	97.02
3091	97.02
3090	97.02
3089	97.01
3088	97.01
3087	97.01
3086	97.01
3085	97.01
3084	97.02
3083	97.02
3082	97.03
3081	97.03
3080	97.04
3079	97.03
3078	97.03
3077	97.02
3076	97.02
3075	97.02
3074	97.02
3073	97.02
3072	97.03
3071	97.03
3070	97.04
3069	97.03
3068	97.03
3067	97.03
3066	97.03
3065	97.04
3064	97.04
3063	97.03
3062	97.03
3061	97.02
3060	97.02
3059	97.03
3058	97.03
3057	97.03
3056	97.02
3055	97.01
3054	97
3053	96.99
3052	96.98
3051	96.97
3050	96.96
3049	96.95
3048	96.93
3047	96.92
3046	96.9
3045	96.89
3044	96.87
3043	96.85
3042	96.82
3041	96.8
3040	96.77
3039	96.74
3038	96.71
3037	96.68
3036	96.65
3035	96.61
3034	96.57
3033	96.52
3032	96.47
3031	96.42
3030	96.37
3029	96.3
3028	96.23
3027	96.16
3026	96.08
3025	96.01
3024	95.95
3023	95.88
3022	95.81
3021	95.74
3020	95.65
3019	95.56
3018	95.47
3017	95.38
3016	95.29
3015	95.2
3014	95.11
3013	95.01
3012	94.91
3011	94.8
3010	94.69
3009	94.58
3008	94.47
3007	94.36
3006	94.25
3005	94.15
3004	94.04
3003	93.94
3002	93.84
3001	93.74
3000	93.64
2999	93.55
2998	93.46
2997	93.38
2996	93.32
2995	93.27
2994	93.19
2993	93.07
2992	92.89
2991	92.68
2990	92.5
2989	92.41
2988	92.39
2987	92.42
2986	92.46
2985	92.52
2984	92.56
2983	92.59
2982	92.6
2981	92.6
2980	92.59
2979	92.58
2978	92.56
2977	92.54
2976	92.52
2975	92.5
2974	92.48
2973	92.47
2972	92.48
2971	92.51
2970	92.55
2969	92.6
2968	92.67
2967	92.75
2966	92.85
2965	92.94
2964	93.02
2963	93.09
2962	93.15
2961	93.21
2960	93.26
2959	93.31
2958	93.36
2957	93.43
2956	93.49
2955	93.54
2954	93.6
2953	93.65
2952	93.71
2951	93.77
2950	93.83
2949	93.88
2948	93.92
2947	93.94
2946	93.95
2945	93.95
2944	93.97
2943	94
2942	94.04
2941	94.07
2940	94.1
2939	94.12
2938	94.13
2937	94.14
2936	94.15
2935	94.16
2934	94.17
2933	94.18
2932	94.18
2931	94.18
2930	94.18
2929	94.17
2928	94.16
2927	94.14
2926	94.13
2925	94.11
2924	94.1
2923	94.08
2922	94.07
2921	94.06
2920	94.05
2919	94.04
2918	94.02
2917	94
2916	93.95
2915	93.9
2914	93.83
2913	93.77
2912	93.72
2911	93.69
2910	93.66
2909	93.64
2908	93.62
2907	93.6
2906	93.57
2905	93.53
2904	93.46
2903	93.37
2902	93.31
2901	93.31
2900	93.38
2899	93.49
2898	93.59
2897	93.66
2896	93.69
2895	93.71
2894	93.72
2893	93.74
2892	93.77
2891	93.8
2890	93.83
2889	93.86
2888	93.87
2887	93.89
2886	93.9
2885	93.91
2884	93.94
2883	94
2882	94.07
2881	94.14
2880	94.22
2879	94.3
2878	94.37
2877	94.43
2876	94.48
2875	94.52
2874	94.56
2873	94.6
2872	94.64
2871	94.68
2870	94.73
2869	94.78
2868	94.83
2867	94.89
2866	94.97
2865	95.04
2864	95.13
2863	95.21
2862	95.29
2861	95.38
2860	95.47
2859	95.55
2858	95.63
2857	95.71
2856	95.78
2855	95.85
2854	95.92
2853	95.98
2852	96.03
2851	96.07
2850	96.11
2849	96.15
2848	96.17
2847	96.19
2846	96.21
2845	96.22
2844	96.23
2843	96.25
2842	96.27
2841	96.29
2840	96.31
2839	96.34
2838	96.37
2837	96.39
2836	96.4
2835	96.41
2834	96.43
2833	96.45
2832	96.47
2831	96.49
2830	96.51
2829	96.52
2828	96.53
2827	96.54
2826	96.55
2825	96.56
2824	96.57
2823	96.58
2822	96.6
2821	96.61
2820	96.62
2819	96.64
2818	96.65
2817	96.66
2816	96.67
2815	96.68
2814	96.68
2813	96.69
2812	96.7
2811	96.7
2810	96.71
2809	96.72
2808	96.73
2807	96.73
2806	96.73
2805	96.73
2804	96.74
2803	96.75
2802	96.76
2801	96.77
2800	96.77
2799	96.77
2798	96.77
2797	96.77
2796	96.78
2795	96.78
2794	96.79
2793	96.79
2792	96.8
2791	96.8
2790	96.8
2789	96.81
2788	96.81
2787	96.82
2786	96.83
2785	96.83
2784	96.84
2783	96.84
2782	96.84
2781	96.85
2780	96.85
2779	96.86
2778	96.86
2777	96.86
2776	96.86
2775	96.86
2774	96.87
2773	96.87
2772	96.87
2771	96.88
2770	96.88
2769	96.88
2768	96.89
2767	96.89
2766	96.89
2765	96.9
2764	96.9
2763	96.9
2762	96.91
2761	96.91
2760	96.91
2759	96.91
2758	96.92
2757	96.92
2756	96.92
2755	96.93
2754	96.93
2753	96.93
2752	96.94
2751	96.94
2750	96.94
2749	96.94
2748	96.94
2747	96.95
2746	96.95
2745	96.95
2744	96.96
2743	96.96
2742	96.96
2741	96.97
2740	96.98
2739	96.98
2738	96.98
2737	96.99
2736	96.99
2735	96.99
2734	97
2733	97
2732	97
2731	97.01
2730	97.01
2729	97.02
2728	97.02
2727	97.02
2726	97.02
2725	97.02
2724	97.03
2723	97.03
2722	97.04
2721	97.04
2720	97.04
2719	97.04
2718	97.05
2717	97.05
2716	97.05
2715	97.05
2714	97.05
2713	97.05
2712	97.06
2711	97.06
2710	97.07
2709	97.07
2708	97.08
2707	97.08
2706	97.08
2705	97.08
2704	97.08
2703	97.08
2702	97.08
2701	97.08
2700	97.08
2699	97.08
2698	97.09
2697	97.09
2696	97.1
2695	97.1
2694	97.11
2693	97.11
2692	97.11
2691	97.11
2690	97.11
2689	97.11
2688	97.11
2687	97.11
2686	97.11
2685	97.11
2684	97.11
2683	97.11
2682	97.11
2681	97.11
2680	97.11
2679	97.11
2678	97.11
2677	97.11
2676	97.11
2675	97.11
2674	97.11
2673	97.11
2672	97.12
2671	97.12
2670	97.12
2669	97.12
2668	97.11
2667	97.11
2666	97.11
2665	97.11
2664	97.11
2663	97.11
2662	97.11
2661	97.11
2660	97.11
2659	97.11
2658	97.11
2657	97.11
2656	97.11
2655	97.11
2654	97.11
2653	97.11
2652	97.11
2651	97.11
2650	97.11
2649	97.11
2648	97.11
2647	97.11
2646	97.11
2645	97.11
2644	97.11
2643	97.11
2642	97.11
2641	97.11
2640	97.11
2639	97.11
2638	97.11
2637	97.11
2636	97.12
2635	97.12
2634	97.12
2633	97.12
2632	97.12
2631	97.12
2630	97.12
2629	97.12
2628	97.12
2627	97.12
2626	97.12
2625	97.12
2624	97.12
2623	97.12
2622	97.13
2621	97.13
2620	97.13
2619	97.13
2618	97.13
2617	97.13
2616	97.13
2615	97.13
2614	97.13
2613	97.13
2612	97.13
2611	97.13
2610	97.13
2609	97.13
2608	97.13
2607	97.13
2606	97.14
2605	97.14
2604	97.14
2603	97.14
2602	97.14
2601	97.14
2600	97.14
2599	97.14
2598	97.14
2597	97.15
2596	97.15
2595	97.15
2594	97.15
2593	97.15
2592	97.15
2591	97.15
2590	97.15
2589	97.15
2588	97.16
2587	97.16
2586	97.16
2585	97.16
2584	97.16
2583	97.16
2582	97.16
2581	97.16
2580	97.16
2579	97.17
2578	97.17
2577	97.17
2576	97.17
2575	97.17
2574	97.17
2573	97.17
2572	97.17
2571	97.17
2570	97.18
2569	97.18
2568	97.18
2567	97.18
2566	97.18
2565	97.18
2564	97.18
2563	97.18
2562	97.18
2561	97.18
2560	97.18
2559	97.18
2558	97.19
2557	97.19
2556	97.19
2555	97.19
2554	97.19
2553	97.19
2552	97.19
2551	97.19
2550	97.19
2549	97.19
2548	97.19
2547	97.19
2546	97.19
2545	97.19
2544	97.19
2543	97.19
2542	97.19
2541	97.19
2540	97.19
2539	97.19
2538	97.19
2537	97.2
2536	97.2
2535	97.2
2534	97.2
2533	97.2
2532	97.2
2531	97.2
2530	97.2
2529	97.2
2528	97.2
2527	97.2
2526	97.2
2525	97.2
2524	97.2
2523	97.2
2522	97.2
2521	97.2
2520	97.2
2519	97.2
2518	97.2
2517	97.2
2516	97.2
2515	97.2
2514	97.2
2513	97.2
2512	97.2
2511	97.2
2510	97.2
2509	97.2
2508	97.2
2507	97.2
2506	97.2
2505	97.2
2504	97.2
2503	97.2
2502	97.2
2501	97.2
2500	97.2
2499	97.2
2498	97.2
2497	97.2
2496	97.2
2495	97.2
2494	97.2
2493	97.2
2492	97.2
2491	97.2
2490	97.2
2489	97.2
2488	97.2
2487	97.2
2486	97.2
2485	97.2
2484	97.2
2483	97.2
2482	97.2
2481	97.2
2480	97.2
2479	97.2
2478	97.2
2477	97.2
2476	97.2
2475	97.2
2474	97.2
2473	97.2
2472	97.2
2471	97.2
2470	97.2
2469	97.2
2468	97.2
2467	97.2
2466	97.21
2465	97.21
2464	97.21
2463	97.21
2462	97.21
2461	97.21
2460	97.21
2459	97.21
2458	97.21
2457	97.21
2456	97.21
2455	97.21
2454	97.21
2453	97.21
2452	97.21
2451	97.21
2450	97.21
2449	97.21
2448	97.21
2447	97.21
2446	97.21
2445	97.21
2444	97.21
2443	97.21
2442	97.2
2441	97.2
2440	97.2
2439	97.21
2438	97.21
2437	97.21
2436	97.21
2435	97.21
2434	97.21
2433	97.21
2432	97.21
2431	97.21
2430	97.21
2429	97.22
2428	97.22
2427	97.22
2426	97.22
2425	97.22
2424	97.21
2423	97.21
2422	97.21
2421	97.21
2420	97.21
2419	97.22
2418	97.22
2417	97.22
2416	97.22
2415	97.22
2414	97.21
2413	97.21
2412	97.21
2411	97.21
2410	97.21
2409	97.21
2408	97.22
2407	97.22
2406	97.22
2405	97.22
2404	97.22
2403	97.23
2402	97.23
2401	97.23
2400	97.23
2399	97.23
2398	97.23
2397	97.23
2396	97.23
2395	97.23
2394	97.23
2393	97.23
2392	97.23
2391	97.23
2390	97.23
2389	97.23
2388	97.23
2387	97.22
2386	97.22
2385	97.22
2384	97.21
2383	97.21
2382	97.21
2381	97.21
2380	97.21
2379	97.21
2378	97.21
2377	97.21
2376	97.2
2375	97.21
2374	97.21
2373	97.21
2372	97.21
2371	97.2
2370	97.2
2369	97.19
2368	97.19
2367	97.19
2366	97.18
2365	97.18
2364	97.18
2363	97.18
2362	97.18
2361	97.17
2360	97.17
2359	97.16
2358	97.16
2357	97.16
2356	97.16
2355	97.16
2354	97.16
2353	97.16
2352	97.16
2351	97.16
2350	97.15
2349	97.15
2348	97.14
2347	97.14
2346	97.14
2345	97.14
2344	97.14
2343	97.14
2342	97.13
2341	97.13
2340	97.12
2339	97.11
2338	97.11
2337	97.11
2336	97.11
2335	97.11
2334	97.12
2333	97.12
2332	97.12
2331	97.13
2330	97.13
2329	97.13
2328	97.13
2327	97.13
2326	97.12
2325	97.11
2324	97.1
2323	97.1
2322	97.1
2321	97.1
2320	97.1
2319	97.11
2318	97.11
2317	97.12
2316	97.12
2315	97.12
2314	97.12
2313	97.13
2312	97.13
2311	97.13
2310	97.13
2309	97.13
2308	97.13
2307	97.13
2306	97.13
2305	97.14
2304	97.14
2303	97.14
2302	97.14
2301	97.15
2300	97.15
2299	97.16
2298	97.16
2297	97.16
2296	97.16
2295	97.16
2294	97.16
2293	97.16
2292	97.16
2291	97.16
2290	97.16
2289	97.16
2288	97.16
2287	97.16
2286	97.16
2285	97.17
2284	97.17
2283	97.17
2282	97.17
2281	97.17
2280	97.17
2279	97.18
2278	97.18
2277	97.18
2276	97.18
2275	97.18
2274	97.18
2273	97.19
2272	97.19
2271	97.19
2270	97.19
2269	97.19
2268	97.19
2267	97.18
2266	97.18
2265	97.19
2264	97.19
2263	97.19
2262	97.19
2261	97.19
2260	97.19
2259	97.19
2258	97.2
2257	97.2
2256	97.21
2255	97.21
2254	97.22
2253	97.22
2252	97.22
2251	97.22
2250	97.22
2249	97.22
2248	97.23
2247	97.23
2246	97.23
2245	97.23
2244	97.23
2243	97.23
2242	97.23
2241	97.24
2240	97.24
2239	97.24
2238	97.24
2237	97.24
2236	97.24
2235	97.24
2234	97.23
2233	97.23
2232	97.23
2231	97.23
2230	97.23
2229	97.24
2228	97.24
2227	97.24
2226	97.24
2225	97.24
2224	97.24
2223	97.24
2222	97.23
2221	97.24
2220	97.24
2219	97.24
2218	97.24
2217	97.24
2216	97.24
2215	97.25
2214	97.25
2213	97.25
2212	97.25
2211	97.25
2210	97.25
2209	97.25
2208	97.26
2207	97.26
2206	97.26
2205	97.26
2204	97.26
2203	97.26
2202	97.26
2201	97.26
2200	97.26
2199	97.26
2198	97.26
2197	97.26
2196	97.26
2195	97.26
2194	97.26
2193	97.26
2192	97.26
2191	97.26
2190	97.27
2189	97.27
2188	97.27
2187	97.28
2186	97.28
2185	97.28
2184	97.28
2183	97.28
2182	97.29
2181	97.29
2180	97.29
2179	97.29
2178	97.29
2177	97.29
2176	97.29
2175	97.3
2174	97.3
2173	97.3
2172	97.3
2171	97.3
2170	97.31
2169	97.31
2168	97.31
2167	97.31
2166	97.31
2165	97.31
2164	97.3
2163	97.3
2162	97.3
2161	97.31
2160	97.32
2159	97.33
2158	97.34
2157	97.35
2156	97.35
2155	97.35
2154	97.35
2153	97.34
2152	97.34
2151	97.34
2150	97.34
2149	97.34
2148	97.34
2147	97.34
2146	97.34
2145	97.33
2144	97.33
2143	97.33
2142	97.34
2141	97.35
2140	97.35
2139	97.35
2138	97.34
2137	97.34
2136	97.34
2135	97.33
2134	97.33
2133	97.33
2132	97.34
2131	97.34
2130	97.34
2129	97.34
2128	97.34
2127	97.33
2126	97.32
2125	97.32
2124	97.31
2123	97.31
2122	97.31
2121	97.31
2120	97.31
2119	97.31
2118	97.31
2117	97.31
2116	97.3
2115	97.3
2114	97.3
2113	97.3
2112	97.3
2111	97.29
2110	97.29
2109	97.29
2108	97.29
2107	97.29
2106	97.29
2105	97.3
2104	97.3
2103	97.29
2102	97.29
2101	97.29
2100	97.29
2099	97.29
2098	97.29
2097	97.29
2096	97.29
2095	97.29
2094	97.29
2093	97.29
2092	97.29
2091	97.29
2090	97.29
2089	97.29
2088	97.29
2087	97.29
2086	97.29
2085	97.29
2084	97.29
2083	97.29
2082	97.29
2081	97.29
2080	97.3
2079	97.3
2078	97.3
2077	97.3
2076	97.3
2075	97.31
2074	97.31
2073	97.31
2072	97.31
2071	97.31
2070	97.31
2069	97.31
2068	97.31
2067	97.31
2066	97.31
2065	97.32
2064	97.32
2063	97.32
2062	97.32
2061	97.32
2060	97.32
2059	97.33
2058	97.33
2057	97.33
2056	97.33
2055	97.33
2054	97.33
2053	97.33
2052	97.33
2051	97.33
2050	97.33
2049	97.33
2048	97.34
2047	97.34
2046	97.34
2045	97.34
2044	97.34
2043	97.35
2042	97.35
2041	97.35
2040	97.36
2039	97.36
2038	97.36
2037	97.36
2036	97.36
2035	97.36
2034	97.36
2033	97.37
2032	97.37
2031	97.38
2030	97.38
2029	97.38
2028	97.37
2027	97.37
2026	97.36
2025	97.37
2024	97.37
2023	97.37
2022	97.38
2021	97.37
2020	97.37
2019	97.36
2018	97.36
2017	97.35
2016	97.34
2015	97.34
2014	97.34
2013	97.34
2012	97.34
2011	97.35
2010	97.36
2009	97.37
2008	97.38
2007	97.38
2006	97.38
2005	97.39
2004	97.38
2003	97.37
[truncated: 1,353 more rows]

## Sheet: 2D
2D
cm-1	%T
4000	95.78
3999	95.78
3998	95.78
3997	95.77
3996	95.77
3995	95.77
3994	95.77
3993	95.77
3992	95.76
3991	95.76
3990	95.77
3989	95.77
3988	95.77
3987	95.77
3986	95.78
3985	95.78
3984	95.78
3983	95.78
3982	95.78
3981	95.78
3980	95.78
3979	95.77
3978	95.77
3977	95.77
3976	95.77
3975	95.76
3974	95.77
3973	95.77
3972	95.77
3971	95.78
3970	95.78
3969	95.78
3968	95.78
3967	95.78
3966	95.78
3965	95.78
3964	95.78
3963	95.78
3962	95.78
3961	95.78
3960	95.78
3959	95.77
3958	95.77
3957	95.77
3956	95.77
3955	95.77
3954	95.77
3953	95.77
3952	95.77
3951	95.77
3950	95.77
3949	95.77
3948	95.77
3947	95.77
3946	95.77
3945	95.77
3944	95.77
3943	95.77
3942	95.77
3941	95.77
3940	95.77
3939	95.77
3938	95.77
3937	95.77
3936	95.77
3935	95.77
3934	95.77
3933	95.77
3932	95.77
3931	95.77
3930	95.77
3929	95.77
3928	95.77
3927	95.77
3926	95.77
3925	95.77
3924	95.77
3923	95.77
3922	95.76
3921	95.76
3920	95.76
3919	95.76
3918	95.76
3917	95.76
3916	95.76
3915	95.76
3914	95.76
3913	95.76
3912	95.76
3911	95.76
3910	95.76
3909	95.76
3908	95.76
3907	95.76
3906	95.76
3905	95.76
3904	95.76
3903	95.76
3902	95.75
3901	95.75
3900	95.75
3899	95.75
3898	95.75
3897	95.75
3896	95.75
3895	95.75
3894	95.75
3893	95.75
3892	95.75
3891	95.75
3890	95.75
3889	95.75
3888	95.75
3887	95.75
3886	95.75
3885	95.75
3884	95.75
3883	95.75
3882	95.75
3881	95.74
3880	95.74
3879	95.74
3878	95.74
3877	95.74
3876	95.74
3875	95.74
3874	95.74
3873	95.74
3872	95.74
3871	95.74
3870	95.74
3869	95.74
3868	95.74
3867	95.74
3866	95.74
3865	95.74
3864	95.74
3863	95.74
3862	95.74
3861	95.74
3860	95.74
3859	95.74
3858	95.74
3857	95.74
3856	95.74
3855	95.74
3854	95.74
3853	95.74
3852	95.73
3851	95.73
3850	95.73
3849	95.73
3848	95.74
3847	95.74
3846	95.74
3845	95.74
3844	95.74
3843	95.75
3842	95.75
3841	95.75
3840	95.74
3839	95.74
3838	95.74
3837	95.74
3836	95.74
3835	95.74
3834	95.74
3833	95.74
3832	95.74
3831	95.74
3830	95.74
3829	95.74
3828	95.75
3827	95.75
3826	95.75
3825	95.75
3824	95.75
3823	95.75
3822	95.75
3821	95.75
3820	95.75
3819	95.75
3818	95.75
3817	95.75
3816	95.75
3815	95.75
3814	95.75
3813	95.75
3812	95.75
3811	95.75
3810	95.75
3809	95.75
3808	95.75
3807	95.75
3806	95.76
3805	95.76
3804	95.76
3803	95.76
3802	95.76
3801	95.76
3800	95.76
3799	95.76
3798	95.76
3797	95.76
3796	95.76
3795	95.76
3794	95.76
3793	95.76
3792	95.76
3791	95.75
3790	95.75
3789	95.75
3788	95.76
3787	95.76
3786	95.76
3785	95.76
3784	95.76
3783	95.76
3782	95.76
3781	95.76
3780	95.76
3779	95.76
3778	95.76
3777	95.75
3776	95.76
3775	95.76
3774	95.77
3773	95.77
3772	95.77
3771	95.77
3770	95.77
3769	95.77
3768	95.78
3767	95.78
3766	95.78
3765	95.78
3764	95.78
3763	95.78
3762	95.78
3761	95.77
3760	95.77
3759	95.77
3758	95.77
3757	95.77
3756	95.77
3755	95.77
3754	95.77
3753	95.77
3752	95.77
3751	95.76
3750	95.75
3749	95.75
3748	95.75
3747	95.75
3746	95.74
3745	95.74
3744	95.74
3743	95.75
3742	95.75
3741	95.75
3740	95.76
3739	95.76
3738	95.76
3737	95.75
3736	95.76
3735	95.76
3734	95.76
3733	95.75
3732	95.74
3731	95.73
3730	95.72
3729	95.73
3728	95.73
3727	95.74
3726	95.75
3725	95.75
3724	95.74
3723	95.72
3722	95.7
3721	95.68
3720	95.67
3719	95.67
3718	95.67
3717	95.66
3716	95.66
3715	95.64
3714	95.63
3713	95.61
3712	95.59
3711	95.56
3710	95.52
3709	95.48
3708	95.45
3707	95.42
3706	95.39
3705	95.36
3704	95.33
3703	95.28
3702	95.23
3701	95.17
3700	95.11
3699	95.04
3698	94.98
3697	94.93
3696	94.88
3695	94.84
3694	94.8
3693	94.77
3692	94.73
3691	94.69
3690	94.66
3689	94.63
3688	94.61
3687	94.6
3686	94.58
3685	94.56
3684	94.56
3683	94.58
3682	94.59
3681	94.59
3680	94.56
3679	94.49
3678	94.4
3677	94.31
3676	94.28
3675	94.29
3674	94.32
3673	94.34
3672	94.34
3671	94.34
3670	94.33
3669	94.33
3668	94.33
3667	94.32
3666	94.32
3665	94.31
3664	94.3
3663	94.3
3662	94.3
3661	94.31
3660	94.32
3659	94.34
3658	94.36
3657	94.39
3656	94.43
3655	94.47
3654	94.51
3653	94.53
3652	94.55
3651	94.57
3650	94.6
3649	94.63
3648	94.65
3647	94.68
3646	94.7
3645	94.72
3644	94.75
3643	94.77
3642	94.8
3641	94.82
3640	94.84
3639	94.86
3638	94.88
3637	94.9
3636	94.92
3635	94.94
3634	94.95
3633	94.95
3632	94.96
3631	94.96
3630	94.96
3629	94.98
3628	94.98
3627	94.98
3626	94.98
3625	94.97
3624	94.97
3623	94.98
3622	94.98
3621	94.98
3620	94.98
3619	94.97
3618	94.96
3617	94.96
3616	94.95
3615	94.95
3614	94.94
3613	94.93
3612	94.92
3611	94.9
3610	94.89
3609	94.88
3608	94.87
3607	94.86
3606	94.85
3605	94.84
3604	94.84
3603	94.82
3602	94.8
3601	94.77
3600	94.75
3599	94.74
3598	94.73
3597	94.72
3596	94.71
3595	94.7
3594	94.68
3593	94.66
3592	94.64
3591	94.62
3590	94.6
3589	94.59
3588	94.57
3587	94.56
3586	94.55
3585	94.53
3584	94.51
3583	94.49
3582	94.47
3581	94.46
3580	94.45
3579	94.43
3578	94.41
3577	94.39
3576	94.36
3575	94.34
3574	94.33
3573	94.31
3572	94.3
3571	94.28
3570	94.26
3569	94.24
3568	94.21
3567	94.19
3566	94.17
3565	94.15
3564	94.13
3563	94.11
3562	94.1
3561	94.08
3560	94.06
3559	94.04
3558	94.02
3557	94
3556	93.99
3555	93.97
3554	93.95
3553	93.93
3552	93.91
3551	93.9
3550	93.88
3549	93.86
3548	93.84
3547	93.82
3546	93.8
3545	93.78
3544	93.76
3543	93.74
3542	93.72
3541	93.7
3540	93.68
3539	93.66
3538	93.64
3537	93.63
3536	93.61
3535	93.59
3534	93.57
3533	93.55
3532	93.52
3531	93.5
3530	93.48
3529	93.46
3528	93.45
3527	93.43
3526	93.41
3525	93.39
3524	93.37
3523	93.36
3522	93.34
3521	93.32
3520	93.3
3519	93.28
3518	93.25
3517	93.23
3516	93.21
3515	93.19
3514	93.17
3513	93.15
3512	93.13
3511	93.11
3510	93.09
3509	93.06
3508	93.04
3507	93.02
3506	93
3505	92.98
3504	92.97
3503	92.95
3502	92.92
3501	92.9
3500	92.88
3499	92.86
3498	92.84
3497	92.82
3496	92.8
3495	92.78
3494	92.76
3493	92.74
3492	92.72
3491	92.7
3490	92.68
3489	92.66
3488	92.64
3487	92.62
3486	92.6
3485	92.58
3484	92.56
3483	92.54
3482	92.52
3481	92.5
3480	92.48
3479	92.46
3478	92.44
3477	92.42
3476	92.4
3475	92.38
3474	92.36
3473	92.34
3472	92.32
3471	92.31
3470	92.29
3469	92.27
3468	92.26
3467	92.23
3466	92.21
3465	92.19
3464	92.17
3463	92.16
3462	92.14
3461	92.13
3460	92.11
3459	92.1
3458	92.08
3457	92.06
3456	92.04
3455	92.02
3454	92
3453	91.99
3452	91.97
3451	91.95
3450	91.94
3449	91.92
3448	91.9
3447	91.89
3446	91.87
3445	91.85
3444	91.84
3443	91.82
3442	91.81
3441	91.79
3440	91.77
3439	91.75
3438	91.73
3437	91.72
3436	91.7
3435	91.68
3434	91.67
3433	91.65
3432	91.64
3431	91.62
3430	91.61
3429	91.59
3428	91.57
3427	91.56
3426	91.54
3425	91.53
3424	91.51
3423	91.5
3422	91.49
3421	91.47
3420	91.46
3419	91.44
3418	91.43
3417	91.41
3416	91.39
3415	91.38
3414	91.37
3413	91.35
3412	91.34
3411	91.32
3410	91.31
3409	91.29
3408	91.28
3407	91.26
3406	91.25
3405	91.23
3404	91.22
3403	91.2
3402	91.19
3401	91.17
3400	91.16
3399	91.15
3398	91.14
3397	91.12
3396	91.11
3395	91.1
3394	91.09
3393	91.08
3392	91.06
3391	91.05
3390	91.03
3389	91.02
3388	91
3387	90.99
3386	90.98
3385	90.97
3384	90.96
3383	90.95
3382	90.93
3381	90.92
3380	90.9
3379	90.89
3378	90.87
3377	90.86
3376	90.86
3375	90.85
3374	90.84
3373	90.83
3372	90.82
3371	90.81
3370	90.79
3369	90.78
3368	90.77
3367	90.76
3366	90.75
3365	90.74
3364	90.73
3363	90.72
3362	90.71
3361	90.7
3360	90.69
3359	90.68
3358	90.66
3357	90.65
3356	90.64
3355	90.63
3354	90.62
3353	90.62
3352	90.61
3351	90.6
3350	90.58
3349	90.57
3348	90.56
3347	90.55
3346	90.54
3345	90.54
3344	90.52
3343	90.51
3342	90.51
3341	90.5
3340	90.5
3339	90.49
3338	90.49
3337	90.48
3336	90.48
3335	90.47
3334	90.46
3333	90.46
3332	90.45
3331	90.44
3330	90.43
3329	90.43
3328	90.42
3327	90.41
3326	90.41
3325	90.4
3324	90.4
3323	90.39
3322	90.38
3321	90.38
3320	90.37
3319	90.36
3318	90.35
3317	90.35
3316	90.34
3315	90.34
3314	90.33
3313	90.32
3312	90.31
3311	90.3
3310	90.3
3309	90.3
3308	90.3
3307	90.3
3306	90.29
3305	90.29
3304	90.28
3303	90.28
3302	90.27
3301	90.27
3300	90.27
3299	90.26
3298	90.26
3297	90.26
3296	90.26
3295	90.26
3294	90.25
3293	90.25
3292	90.24
3291	90.24
3290	90.23
3289	90.24
3288	90.24
3287	90.24
3286	90.24
3285	90.24
3284	90.23
3283	90.23
3282	90.23
3281	90.23
3280	90.23
3279	90.22
3278	90.22
3277	90.22
3276	90.22
3275	90.22
3274	90.23
3273	90.23
3272	90.23
3271	90.23
3270	90.23
3269	90.23
3268	90.23
3267	90.23
3266	90.23
3265	90.22
3264	90.22
3263	90.22
3262	90.22
3261	90.22
3260	90.22
3259	90.22
3258	90.22
3257	90.23
3256	90.23
3255	90.23
3254	90.24
3253	90.23
3252	90.23
3251	90.24
3250	90.24
3249	90.24
3248	90.25
3247	90.25
3246	90.25
3245	90.25
3244	90.25
3243	90.26
3242	90.26
3241	90.26
3240	90.26
3239	90.26
3238	90.26
3237	90.27
3236	90.28
3235	90.28
3234	90.29
3233	90.3
3232	90.3
3231	90.31
3230	90.31
3229	90.31
3228	90.31
3227	90.31
3226	90.31
3225	90.31
3224	90.32
3223	90.32
3222	90.32
3221	90.33
3220	90.33
3219	90.33
3218	90.33
3217	90.33
3216	90.34
3215	90.35
3214	90.35
3213	90.36
3212	90.37
3211	90.38
3210	90.38
3209	90.39
3208	90.39
3207	90.4
3206	90.4
3205	90.4
3204	90.41
3203	90.41
3202	90.42
3201	90.43
3200	90.44
3199	90.45
3198	90.45
3197	90.46
3196	90.46
3195	90.46
3194	90.46
3193	90.47
3192	90.48
3191	90.48
3190	90.49
3189	90.5
3188	90.51
3187	90.52
3186	90.53
3185	90.54
3184	90.54
3183	90.55
3182	90.56
3181	90.57
3180	90.57
3179	90.58
3178	90.59
3177	90.6
3176	90.61
3175	90.62
3174	90.63
3173	90.64
3172	90.64
3171	90.65
3170	90.66
3169	90.66
3168	90.67
3167	90.68
3166	90.69
3165	90.7
3164	90.7
3163	90.71
3162	90.72
3161	90.72
3160	90.73
3159	90.74
3158	90.75
3157	90.76
3156	90.76
3155	90.77
3154	90.78
3153	90.78
3152	90.79
3151	90.8
3150	90.8
3149	90.81
3148	90.82
3147	90.82
3146	90.83
3145	90.84
3144	90.85
3143	90.86
3142	90.86
3141	90.87
3140	90.88
3139	90.88
3138	90.89
3137	90.9
3136	90.9
3135	90.91
3134	90.92
3133	90.92
3132	90.93
3131	90.94
3130	90.94
3129	90.95
3128	90.96
3127	90.96
3126	90.97
3125	90.98
3124	90.98
3123	90.99
3122	90.99
3121	91
3120	91.01
3119	91.01
3118	91.02
3117	91.03
3116	91.03
3115	91.04
3114	91.05
3113	91.05
3112	91.05
3111	91.06
3110	91.07
3109	91.07
3108	91.08
3107	91.08
3106	91.09
3105	91.09
3104	91.1
3103	91.1
3102	91.11
3101	91.12
3100	91.13
3099	91.14
3098	91.14
3097	91.15
3096	91.15
3095	91.16
3094	91.16
3093	91.17
3092	91.18
3091	91.19
3090	91.19
3089	91.19
3088	91.19
3087	91.2
3086	91.21
3085	91.22
3084	91.23
3083	91.23
3082	91.25
3081	91.26
3080	91.27
3079	91.27
3078	91.27
3077	91.27
3076	91.26
3075	91.26
3074	91.27
3073	91.28
3072	91.29
3071	91.3
3070	91.3
3069	91.3
3068	91.3
3067	91.3
3066	91.31
3065	91.33
3064	91.34
3063	91.35
3062	91.35
3061	91.35
3060	91.35
3059	91.35
3058	91.36
3057	91.37
3056	91.37
3055	91.38
3054	91.38
3053	91.38
3052	91.38
3051	91.37
3050	91.37
3049	91.36
3048	91.35
3047	91.35
3046	91.34
3045	91.33
3044	91.31
3043	91.29
3042	91.28
3041	91.26
3040	91.24
3039	91.22
3038	91.19
3037	91.16
3036	91.12
3035	91.08
3034	91.03
3033	90.98
3032	90.92
3031	90.87
3030	90.8
3029	90.73
3028	90.66
3027	90.59
3026	90.51
3025	90.44
3024	90.37
3023	90.29
3022	90.2
3021	90.11
3020	90.02
3019	89.92
3018	89.81
3017	89.71
3016	89.61
3015	89.5
3014	89.39
3013	89.27
3012	89.14
3011	89.01
3010	88.88
3009	88.75
3008	88.61
3007	88.48
3006	88.35
3005	88.22
3004	88.08
3003	87.95
3002	87.82
3001	87.69
3000	87.56
2999	87.44
2998	87.32
2997	87.22
2996	87.13
2995	87.05
2994	86.94
2993	86.78
2992	86.55
2991	86.29
2990	86.07
2989	85.94
2988	85.9
2987	85.92
2986	85.97
2985	86.02
2984	86.06
2983	86.08
2982	86.07
2981	86.05
2980	86.03
2979	86.01
2978	85.98
2977	85.95
2976	85.93
2975	85.9
2974	85.86
2973	85.84
2972	85.84
2971	85.87
2970	85.92
2969	85.98
2968	86.05
2967	86.14
2966	86.23
2965	86.33
2964	86.42
2963	86.5
2962	86.56
2961	86.62
2960	86.67
2959	86.73
2958	86.8
2957	86.86
2956	86.93
2955	87
2954	87.06
2953	87.12
2952	87.19
2951	87.25
2950	87.31
2949	87.36
2948	87.4
2947	87.41
2946	87.41
2945	87.4
2944	87.4
2943	87.41
2942	87.43
2941	87.44
2940	87.45
2939	87.45
2938	87.44
2937	87.43
2936	87.43
2935	87.43
2934	87.42
2933	87.42
2932	87.41
2931	87.41
2930	87.39
2929	87.37
2928	87.36
2927	87.34
2926	87.33
2925	87.31
2924	87.3
2923	87.3
2922	87.29
2921	87.3
2920	87.31
2919	87.32
2918	87.33
2917	87.33
2916	87.32
2915	87.3
2914	87.26
2913	87.22
2912	87.19
2911	87.18
2910	87.18
2909	87.18
2908	87.18
2907	87.17
2906	87.15
2905	87.12
2904	87.06
2903	86.97
2902	86.92
2901	86.94
2900	87.03
2899	87.16
2898	87.29
2897	87.38
2896	87.43
2895	87.46
2894	87.48
2893	87.51
2892	87.55
2891	87.59
2890	87.63
2889	87.66
2888	87.68
2887	87.69
2886	87.71
2885	87.74
2884	87.79
2883	87.85
2882	87.94
2881	88.03
2880	88.12
2879	88.21
2878	88.29
2877	88.37
2876	88.43
2875	88.49
2874	88.55
2873	88.6
2872	88.65
2871	88.71
2870	88.77
2869	88.83
2868	88.91
2867	88.99
2866	89.08
2865	89.18
2864	89.28
2863	89.39
2862	89.49
2861	89.6
2860	89.7
2859	89.8
2858	89.9
2857	89.99
2856	90.08
2855	90.16
2854	90.24
2853	90.32
2852	90.39
2851	90.47
2850	90.54
2849	90.61
2848	90.68
2847	90.74
2846	90.8
2845	90.86
2844	90.91
2843	90.97
2842	91.02
2841	91.07
2840	91.12
2839	91.16
2838	91.2
2837	91.24
2836	91.27
2835	91.31
2834	91.35
2833	91.39
2832	91.43
2831	91.46
2830	91.49
2829	91.52
2828	91.54
2827	91.56
2826	91.59
2825	91.61
2824	91.63
2823	91.66
2822	91.68
2821	91.71
2820	91.74
2819	91.76
2818	91.79
2817	91.81
2816	91.82
2815	91.84
2814	91.86
2813	91.88
2812	91.9
2811	91.91
2810	91.93
2809	91.94
2808	91.96
2807	91.97
2806	91.99
2805	92
2804	92.01
2803	92.03
2802	92.05
2801	92.06
2800	92.08
2799	92.09
2798	92.1
2797	92.11
2796	92.13
2795	92.14
2794	92.16
2793	92.17
2792	92.18
2791	92.19
2790	92.21
2789	92.23
2788	92.24
2787	92.25
2786	92.26
2785	92.27
2784	92.28
2783	92.3
2782	92.31
2781	92.32
2780	92.34
2779	92.35
2778	92.36
2777	92.37
2776	92.37
2775	92.38
2774	92.39
2773	92.41
2772	92.42
2771	92.43
2770	92.43
2769	92.44
2768	92.45
2767	92.46
2766	92.47
2765	92.48
2764	92.49
2763	92.5
2762	92.5
2761	92.51
2760	92.51
2759	92.52
2758	92.54
2757	92.54
2756	92.55
2755	92.56
2754	92.57
2753	92.58
2752	92.59
2751	92.59
2750	92.6
2749	92.6
2748	92.61
2747	92.62
2746	92.62
2745	92.63
2744	92.64
2743	92.65
2742	92.66
2741	92.67
2740	92.68
2739	92.69
2738	92.7
2737	92.71
2736	92.72
2735	92.73
2734	92.74
2733	92.75
2732	92.76
2731	92.77
2730	92.77
2729	92.78
2728	92.79
2727	92.8
2726	92.81
2725	92.82
2724	92.83
2723	92.84
2722	92.84
2721	92.85
2720	92.86
2719	92.87
2718	92.88
2717	92.89
2716	92.9
2715	92.91
2714	92.92
2713	92.92
2712	92.93
2711	92.94
2710	92.95
2709	92.96
2708	92.97
2707	92.98
2706	92.98
2705	92.99
2704	92.99
2703	93
2702	93.01
2701	93.01
2700	93.02
2699	93.03
2698	93.03
2697	93.04
2696	93.05
2695	93.07
2694	93.08
2693	93.09
2692	93.1
2691	93.1
2690	93.1
2689	93.1
2688	93.11
2687	93.11
2686	93.12
2685	93.13
2684	93.13
2683	93.13
2682	93.14
2681	93.14
2680	93.15
2679	93.16
2678	93.17
2677	93.18
2676	93.18
2675	93.18
2674	93.19
2673	93.19
2672	93.2
2671	93.21
2670	93.21
2669	93.21
2668	93.21
2667	93.21
2666	93.21
2665	93.21
2664	93.21
2663	93.21
2662	93.21
2661	93.21
2660	93.22
2659	93.22
2658	93.22
2657	93.22
2656	93.22
2655	93.22
2654	93.23
2653	93.23
2652	93.23
2651	93.23
2650	93.23
2649	93.23
2648	93.23
2647	93.23
2646	93.23
2645	93.23
2644	93.23
2643	93.23
2642	93.23
2641	93.23
2640	93.23
2639	93.23
2638	93.23
2637	93.23
2636	93.23
2635	93.24
2634	93.24
2633	93.24
2632	93.24
2631	93.24
2630	93.24
2629	93.24
2628	93.24
2627	93.24
2626	93.24
2625	93.24
2624	93.25
2623	93.25
2622	93.25
2621	93.25
2620	93.25
2619	93.25
2618	93.25
2617	93.26
2616	93.26
2615	93.26
2614	93.26
2613	93.26
2612	93.26
2611	93.27
2610	93.27
2609	93.27
2608	93.27
2607	93.28
2606	93.28
2605	93.28
2604	93.28
2603	93.28
2602	93.28
2601	93.29
2600	93.29
2599	93.29
2598	93.29
2597	93.3
2596	93.3
2595	93.3
2594	93.31
2593	93.31
2592	93.31
2591	93.32
2590	93.32
2589	93.33
2588	93.33
2587	93.33
2586	93.33
2585	93.34
2584	93.34
2583	93.34
2582	93.34
2581	93.35
2580	93.35
2579	93.35
2578	93.36
2577	93.36
2576	93.36
2575	93.36
2574	93.36
2573	93.37
2572	93.37
2571	93.37
2570	93.38
2569	93.38
2568	93.38
2567	93.39
2566	93.39
2565	93.39
2564	93.39
2563	93.39
2562	93.39
2561	93.4
2560	93.4
2559	93.4
2558	93.4
2557	93.41
2556	93.41
2555	93.41
2554	93.41
2553	93.41
2552	93.42
2551	93.42
2550	93.42
2549	93.42
2548	93.42
2547	93.43
2546	93.43
2545	93.43
2544	93.43
2543	93.43
2542	93.43
2541	93.44
2540	93.44
2539	93.44
2538	93.44
2537	93.45
2536	93.45
2535	93.45
2534	93.45
2533	93.45
2532	93.45
2531	93.45
2530	93.46
2529	93.46
2528	93.46
2527	93.46
2526	93.46
2525	93.47
2524	93.47
2523	93.47
2522	93.47
2521	93.47
2520	93.48
2519	93.48
2518	93.48
2517	93.49
2516	93.49
2515	93.49
2514	93.5
2513	93.5
2512	93.5
2511	93.5
2510	93.5
2509	93.51
2508	93.51
2507	93.51
2506	93.51
2505	93.52
2504	93.52
2503	93.52
2502	93.53
2501	93.53
2500	93.53
2499	93.53
2498	93.54
2497	93.54
2496	93.55
2495	93.56
2494	93.56
2493	93.57
2492	93.57
2491	93.58
2490	93.58
2489	93.58
2488	93.59
2487	93.59
2486	93.59
2485	93.59
2484	93.59
2483	93.6
2482	93.6
2481	93.61
2480	93.62
2479	93.62
2478	93.62
2477	93.63
2476	93.63
2475	93.63
2474	93.64
2473	93.64
2472	93.64
2471	93.65
2470	93.65
2469	93.65
2468	93.65
2467	93.65
2466	93.65
2465	93.66
2464	93.66
2463	93.66
2462	93.67
2461	93.67
2460	93.67
2459	93.67
2458	93.68
2457	93.68
2456	93.68
2455	93.68
2454	93.69
2453	93.7
2452	93.7
2451	93.71
2450	93.72
2449	93.72
2448	93.72
2447	93.72
2446	93.72
2445	93.72
2444	93.72
2443	93.72
2442	93.73
2441	93.73
2440	93.73
2439	93.74
2438	93.74
2437	93.75
2436	93.76
2435	93.77
2434	93.78
2433	93.78
2432	93.79
2431	93.79
2430	93.8
2429	93.8
2428	93.81
2427	93.81
2426	93.81
2425	93.81
2424	93.81
2423	93.82
2422	93.82
2421	93.82
2420	93.83
2419	93.83
2418	93.84
2417	93.84
2416	93.85
2415	93.85
2414	93.85
2413	93.86
2412	93.86
2411	93.87
2410	93.88
2409	93.88
2408	93.89
2407	93.91
2406	93.92
2405	93.94
2404	93.95
2403	93.96
2402	93.97
2401	93.97
2400	93.98
2399	93.98
2398	93.99
2397	93.99
2396	94
2395	94
2394	94.02
2393	94.03
2392	94.04
2391	94.05
2390	94.05
2389	94.06
2388	94.07
2387	94.08
2386	94.08
2385	94.09
2384	94.1
2383	94.11
2382	94.12
2381	94.12
2380	94.13
2379	94.14
2378	94.15
2377	94.16
2376	94.16
2375	94.17
2374	94.18
2373	94.19
2372	94.19
2371	94.2
2370	94.21
2369	94.21
2368	94.22
2367	94.23
2366	94.23
2365	94.24
2364	94.25
2363	94.25
2362	94.26
2361	94.26
2360	94.27
2359	94.28
2358	94.28
2357	94.29
2356	94.29
2355	94.3
2354	94.3
2353	94.31
2352	94.31
2351	94.32
2350	94.32
2349	94.33
2348	94.33
2347	94.33
2346	94.33
2345	94.33
2344	94.33
2343	94.34
2342	94.34
2341	94.34
2340	94.34
2339	94.35
2338	94.35
2337	94.35
2336	94.35
2335	94.36
2334	94.36
2333	94.36
2332	94.36
2331	94.36
2330	94.36
2329	94.37
2328	94.37
2327	94.37
2326	94.37
2325	94.36
2324	94.36
2323	94.36
2322	94.36
2321	94.36
2320	94.36
2319	94.36
2318	94.37
2317	94.37
2316	94.37
2315	94.37
2314	94.37
2313	94.37
2312	94.37
2311	94.37
2310	94.37
2309	94.37
2308	94.37
2307	94.37
2306	94.37
2305	94.37
2304	94.37
2303	94.37
2302	94.37
2301	94.37
2300	94.37
2299	94.37
2298	94.37
2297	94.38
2296	94.38
2295	94.38
2294	94.38
2293	94.38
2292	94.37
2291	94.36
2290	94.36
2289	94.36
2288	94.36
2287	94.37
2286	94.37
2285	94.37
2284	94.36
2283	94.36
2282	94.36
2281	94.36
2280	94.37
2279	94.38
2278	94.38
2277	94.38
2276	94.38
2275	94.39
2274	94.39
2273	94.39
2272	94.39
2271	94.39
2270	94.4
2269	94.4
2268	94.4
2267	94.4
2266	94.4
2265	94.41
2264	94.41
2263	94.42
2262	94.42
2261	94.42
2260	94.42
2259	94.42
2258	94.43
2257	94.43
2256	94.43
2255	94.44
2254	94.44
2253	94.45
2252	94.45
2251	94.46
2250	94.46
2249	94.46
2248	94.47
2247	94.47
2246	94.48
2245	94.48
2244	94.48
2243	94.49
2242	94.49
2241	94.49
2240	94.5
2239	94.5
2238	94.51
2237	94.51
2236	94.51
2235	94.52
2234	94.52
2233	94.52
2232	94.52
2231	94.53
2230	94.53
2229	94.54
2228	94.54
2227	94.54
2226	94.54
2225	94.55
2224	94.55
2223	94.55
2222	94.55
2221	94.56
2220	94.56
2219	94.57
2218	94.57
2217	94.58
2216	94.58
2215	94.58
2214	94.58
2213	94.59
2212	94.59
2211	94.59
2210	94.59
2209	94.6
2208	94.6
2207	94.6
2206	94.61
2205	94.61
2204	94.61
2203	94.61
2202	94.62
2201	94.62
2200	94.62
2199	94.63
2198	94.63
2197	94.62
2196	94.62
2195	94.62
2194	94.63
2193	94.64
2192	94.64
2191	94.64
2190	94.65
2189	94.66
2188	94.66
2187	94.67
2186	94.67
2185	94.67
2184	94.68
2183	94.69
2182	94.7
2181	94.71
2180	94.71
2179	94.71
2178	94.71
2177	94.71
2176	94.71
2175	94.72
2174	94.73
2173	94.74
2172	94.74
2171	94.73
2170	94.73
2169	94.73
2168	94.74
2167	94.74
2166	94.75
2165	94.75
2164	94.74
2163	94.74
2162	94.74
2161	94.76
2160	94.79
2159	94.82
2158	94.84
2157	94.86
2156	94.87
2155	94.87
2154	94.86
2153	94.86
2152	94.86
2151	94.87
2150	94.87
2149	94.88
2148	94.88
2147	94.87
2146	94.86
2145	94.86
2144	94.86
2143	94.87
2142	94.89
2141	94.9
2140	94.91
2139	94.92
2138	94.92
2137	94.91
2136	94.91
2135	94.92
2134	94.92
2133	94.93
2132	94.93
2131	94.93
2130	94.92
2129	94.92
2128	94.92
2127	94.92
2126	94.92
2125	94.92
2124	94.92
2123	94.92
2122	94.93
2121	94.93
2120	94.93
2119	94.92
2118	94.92
2117	94.91
2116	94.91
2115	94.91
2114	94.91
2113	94.92
2112	94.92
2111	94.92
2110	94.92
2109	94.92
2108	94.92
2107	94.93
2106	94.93
2105	94.93
2104	94.94
2103	94.94
2102	94.94
2101	94.93
2100	94.94
2099	94.94
2098	94.94
2097	94.95
2096	94.95
2095	94.95
2094	94.95
2093	94.95
2092	94.95
2091	94.96
2090	94.96
2089	94.96
2088	94.96
2087	94.96
2086	94.96
2085	94.96
2084	94.96
2083	94.96
2082	94.96
2081	94.96
2080	94.96
2079	94.96
2078	94.97
2077	94.97
2076	94.98
2075	94.99
2074	94.99
2073	94.99
2072	94.99
2071	94.99
2070	94.99
2069	94.99
2068	94.99
2067	94.99
2066	94.99
2065	94.99
2064	94.99
2063	94.99
2062	94.99
2061	94.99
2060	94.99
2059	94.99
2058	94.99
2057	94.99
2056	94.99
2055	94.99
2054	95
2053	95
2052	95
2051	95
2050	94.99
2049	95
2048	95
2047	95
2046	95
2045	95
2044	95
2043	95
2042	95.01
2041	95.01
2040	95.02
2039	95.02
2038	95.02
2037	95.02
2036	95.01
2035	95.01
2034	95.02
2033	95.02
2032	95.04
2031	95.05
2030	95.05
2029	95.05
2028	95.05
2027	95.04
2026	95.04
2025	95.04
2024	95.04
2023	95.05
2022	95.06
2021	95.07
2020	95.07
2019	95.08
2018	95.07
2017	95.07
2016	95.06
2015	95.05
2014	95.05
2013	95.04
2012	95.04
2011	95.04
2010	95.04
2009	95.05
2008	95.04
2007	95.04
2006	95.05
2005	95.05
2004	95.06
2003	95.06
[truncated: 1,353 more rows]

## Sheet: 3A
3A
cm-1	%T
4000	97.51
3999	97.51
3998	97.51
3997	97.5
3996	97.5
3995	97.5
3994	97.5
3993	97.5
3992	97.5
3991	97.5
3990	97.5
3989	97.5
3988	97.51
3987	97.51
3986	97.51
3985	97.51
3984	97.51
3983	97.51
3982	97.51
3981	97.51
3980	97.51
3979	97.51
3978	97.51
3977	97.51
3976	97.51
3975	97.51
3974	97.5
3973	97.5
3972	97.51
3971	97.51
3970	97.51
3969	97.51
3968	97.51
3967	97.51
3966	97.51
3965	97.51
3964	97.51
3963	97.51
3962	97.51
3961	97.51
3960	97.5
3959	97.5
3958	97.5
3957	97.5
3956	97.5
3955	97.51
3954	97.51
3953	97.51
3952	97.5
3951	97.5
3950	97.5
3949	97.51
3948	97.51
3947	97.51
3946	97.51
3945	97.51
3944	97.5
3943	97.5
3942	97.5
3941	97.5
3940	97.5
3939	97.5
3938	97.5
3937	97.5
3936	97.5
3935	97.5
3934	97.5
3933	97.5
3932	97.5
3931	97.5
3930	97.5
3929	97.5
3928	97.5
3927	97.5
3926	97.5
3925	97.5
3924	97.5
3923	97.5
3922	97.49
3921	97.49
3920	97.49
3919	97.49
3918	97.49
3917	97.49
3916	97.49
3915	97.49
3914	97.49
3913	97.49
3912	97.49
3911	97.49
3910	97.49
3909	97.49
3908	97.49
3907	97.49
3906	97.48
3905	97.48
3904	97.48
3903	97.48
3902	97.48
3901	97.48
3900	97.48
3899	97.48
3898	97.48
3897	97.48
3896	97.48
3895	97.48
3894	97.48
3893	97.48
3892	97.48
3891	97.47
3890	97.47
3889	97.47
3888	97.47
3887	97.47
3886	97.47
3885	97.47
3884	97.47
3883	97.47
3882	97.47
3881	97.47
3880	97.47
3879	97.47
3878	97.47
3877	97.47
3876	97.47
3875	97.47
3874	97.47
3873	97.47
3872	97.47
3871	97.47
3870	97.47
3869	97.46
3868	97.46
3867	97.46
3866	97.46
3865	97.46
3864	97.46
3863	97.46
3862	97.46
3861	97.46
3860	97.46
3859	97.46
3858	97.46
3857	97.46
3856	97.46
3855	97.46
3854	97.47
3853	97.46
3852	97.46
3851	97.46
3850	97.46
3849	97.46
3848	97.46
3847	97.47
3846	97.47
3845	97.47
3844	97.47
3843	97.47
3842	97.47
3841	97.47
3840	97.47
3839	97.47
3838	97.47
3837	97.47
3836	97.47
3835	97.47
3834	97.47
3833	97.47
3832	97.47
3831	97.47
3830	97.48
3829	97.48
3828	97.48
3827	97.48
3826	97.48
3825	97.48
3824	97.48
3823	97.48
3822	97.48
3821	97.48
3820	97.48
3819	97.48
3818	97.48
3817	97.48
3816	97.48
3815	97.48
3814	97.48
3813	97.49
3812	97.49
3811	97.49
3810	97.49
3809	97.49
3808	97.49
3807	97.49
3806	97.49
3805	97.49
3804	97.49
3803	97.49
3802	97.49
3801	97.49
3800	97.49
3799	97.49
3798	97.49
3797	97.49
3796	97.49
3795	97.49
3794	97.49
3793	97.49
3792	97.49
3791	97.49
3790	97.49
3789	97.49
3788	97.49
3787	97.49
3786	97.49
3785	97.49
3784	97.49
3783	97.49
3782	97.49
3781	97.49
3780	97.49
3779	97.49
3778	97.49
3777	97.49
3776	97.49
3775	97.49
3774	97.49
3773	97.49
3772	97.5
3771	97.5
3770	97.5
3769	97.51
3768	97.51
3767	97.51
3766	97.52
3765	97.52
3764	97.52
3763	97.52
3762	97.51
3761	97.5
3760	97.49
3759	97.48
3758	97.48
3757	97.47
3756	97.47
3755	97.47
3754	97.46
3753	97.46
3752	97.46
3751	97.47
3750	97.47
3749	97.46
3748	97.46
3747	97.46
3746	97.46
3745	97.47
3744	97.48
3743	97.48
3742	97.48
3741	97.48
3740	97.49
3739	97.49
3738	97.49
3737	97.49
3736	97.48
3735	97.48
3734	97.47
3733	97.47
3732	97.47
3731	97.46
3730	97.46
3729	97.46
3728	97.47
3727	97.48
3726	97.48
3725	97.47
3724	97.47
3723	97.46
3722	97.46
3721	97.45
3720	97.44
3719	97.43
3718	97.42
3717	97.4
3716	97.38
3715	97.36
3714	97.34
3713	97.33
3712	97.31
3711	97.28
3710	97.25
3709	97.21
3708	97.18
3707	97.15
3706	97.12
3705	97.09
3704	97.05
3703	96.99
3702	96.93
3701	96.87
3700	96.81
3699	96.75
3698	96.69
3697	96.63
3696	96.57
3695	96.52
3694	96.47
3693	96.43
3692	96.39
3691	96.35
3690	96.32
3689	96.29
3688	96.26
3687	96.24
3686	96.23
3685	96.22
3684	96.23
3683	96.24
3682	96.25
3681	96.24
3680	96.19
3679	96.11
3678	96.01
3677	95.93
3676	95.9
3675	95.9
3674	95.92
3673	95.94
3672	95.94
3671	95.95
3670	95.95
3669	95.95
3668	95.95
3667	95.94
3666	95.94
3665	95.93
3664	95.93
3663	95.93
3662	95.93
3661	95.94
3660	95.94
3659	95.95
3658	95.97
3657	96.01
3656	96.05
3655	96.1
3654	96.13
3653	96.16
3652	96.18
3651	96.2
3650	96.22
3649	96.25
3648	96.28
3647	96.31
3646	96.33
3645	96.36
3644	96.39
3643	96.42
3642	96.45
3641	96.48
3640	96.5
3639	96.52
3638	96.54
3637	96.56
3636	96.58
3635	96.59
3634	96.59
3633	96.58
3632	96.58
3631	96.58
3630	96.59
3629	96.61
3628	96.62
3627	96.62
3626	96.62
3625	96.62
3624	96.61
3623	96.6
3622	96.59
3621	96.58
3620	96.58
3619	96.58
3618	96.58
3617	96.57
3616	96.56
3615	96.54
3614	96.53
3613	96.52
3612	96.5
3611	96.49
3610	96.47
3609	96.46
3608	96.44
3607	96.43
3606	96.42
3605	96.42
3604	96.41
3603	96.4
3602	96.38
3601	96.36
3600	96.34
3599	96.32
3598	96.31
3597	96.29
3596	96.28
3595	96.26
3594	96.25
3593	96.22
3592	96.2
3591	96.17
3590	96.14
3589	96.12
3588	96.11
3587	96.09
3586	96.07
3585	96.05
3584	96.03
3583	96.02
3582	96.01
3581	96
3580	95.98
3579	95.95
3578	95.92
3577	95.89
3576	95.87
3575	95.85
3574	95.83
3573	95.81
3572	95.79
3571	95.77
3570	95.74
3569	95.71
3568	95.69
3567	95.67
3566	95.65
3565	95.63
3564	95.6
3563	95.58
3562	95.56
3561	95.54
3560	95.51
3559	95.49
3558	95.47
3557	95.44
3556	95.42
3555	95.4
3554	95.38
3553	95.36
3552	95.34
3551	95.31
3550	95.29
3549	95.26
3548	95.24
3547	95.22
3546	95.2
3545	95.17
3544	95.15
3543	95.13
3542	95.11
3541	95.08
3540	95.06
3539	95.04
3538	95.01
3537	94.99
3536	94.96
3535	94.94
3534	94.91
3533	94.89
3532	94.87
3531	94.84
3530	94.82
3529	94.79
3528	94.77
3527	94.74
3526	94.72
3525	94.7
3524	94.67
3523	94.65
3522	94.63
3521	94.6
3520	94.58
3519	94.55
3518	94.53
3517	94.5
3516	94.48
3515	94.45
3514	94.43
3513	94.4
3512	94.38
3511	94.35
3510	94.33
3509	94.31
3508	94.28
3507	94.26
3506	94.23
3505	94.21
3504	94.18
3503	94.16
3502	94.13
3501	94.11
3500	94.09
3499	94.06
3498	94.04
3497	94.01
3496	93.99
3495	93.96
3494	93.94
3493	93.91
3492	93.89
3491	93.86
3490	93.84
3489	93.82
3488	93.8
3487	93.77
3486	93.75
3485	93.73
3484	93.7
3483	93.68
3482	93.65
3481	93.63
3480	93.6
3479	93.58
3478	93.56
3477	93.54
3476	93.52
3475	93.49
3474	93.47
3473	93.44
3472	93.42
3471	93.4
3470	93.39
3469	93.37
3468	93.35
3467	93.33
3466	93.3
3465	93.28
3464	93.25
3463	93.24
3462	93.22
3461	93.2
3460	93.18
3459	93.15
3458	93.13
3457	93.11
3456	93.09
3455	93.07
3454	93.05
3453	93.03
3452	93.01
3451	92.99
3450	92.97
3449	92.95
3448	92.93
3447	92.92
3446	92.9
3445	92.88
3444	92.86
3443	92.84
3442	92.82
3441	92.79
3440	92.77
3439	92.75
3438	92.74
3437	92.72
3436	92.7
3435	92.68
3434	92.67
3433	92.65
3432	92.63
3431	92.61
3430	92.59
3429	92.57
3428	92.55
3427	92.53
3426	92.51
3425	92.49
3424	92.47
3423	92.46
3422	92.45
3421	92.44
3420	92.42
3419	92.41
3418	92.39
3417	92.36
3416	92.34
3415	92.32
3414	92.31
3413	92.29
3412	92.27
3411	92.26
3410	92.24
3409	92.23
3408	92.21
3407	92.2
3406	92.18
3405	92.16
3404	92.14
3403	92.13
3402	92.11
3401	92.09
3400	92.08
3399	92.07
3398	92.06
3397	92.05
3396	92.04
3395	92.02
3394	92
3393	91.99
3392	91.97
3391	91.95
3390	91.94
3389	91.93
3388	91.92
3387	91.9
3386	91.89
3385	91.88
3384	91.87
3383	91.86
3382	91.86
3381	91.84
3380	91.83
3379	91.81
3378	91.8
3377	91.78
3376	91.77
3375	91.76
3374	91.76
3373	91.75
3372	91.74
3371	91.73
3370	91.71
3369	91.7
3368	91.69
3367	91.68
3366	91.67
3365	91.66
3364	91.65
3363	91.64
3362	91.63
3361	91.62
3360	91.61
3359	91.6
3358	91.58
3357	91.57
3356	91.57
3355	91.56
3354	91.56
3353	91.55
3352	91.54
3351	91.53
3350	91.52
3349	91.51
3348	91.51
3347	91.5
3346	91.49
3345	91.48
3344	91.47
3343	91.47
3342	91.46
3341	91.46
3340	91.45
3339	91.45
3338	91.44
3337	91.43
3336	91.43
3335	91.42
3334	91.41
3333	91.4
3332	91.39
3331	91.39
3330	91.39
3329	91.38
3328	91.38
3327	91.38
3326	91.38
3325	91.37
3324	91.37
3323	91.37
3322	91.36
3321	91.36
3320	91.35
3319	91.34
3318	91.34
3317	91.33
3316	91.33
3315	91.32
3314	91.31
3313	91.31
3312	91.3
3311	91.3
3310	91.31
3309	91.31
3308	91.3
3307	91.3
3306	91.29
3305	91.29
3304	91.29
3303	91.29
3302	91.29
3301	91.29
3300	91.29
3299	91.29
3298	91.28
3297	91.28
3296	91.28
3295	91.28
3294	91.28
3293	91.29
3292	91.29
3291	91.29
3290	91.29
3289	91.29
3288	91.29
3287	91.28
3286	91.29
3285	91.29
3284	91.29
3283	91.3
3282	91.3
3281	91.3
3280	91.31
3279	91.31
3278	91.31
3277	91.3
3276	91.3
3275	91.31
3274	91.31
3273	91.32
3272	91.32
3271	91.32
3270	91.32
3269	91.33
3268	91.33
3267	91.33
3266	91.34
3265	91.33
3264	91.34
3263	91.34
3262	91.35
3261	91.35
3260	91.35
3259	91.36
3258	91.36
3257	91.36
3256	91.37
3255	91.37
3254	91.37
3253	91.38
3252	91.38
3251	91.39
3250	91.39
3249	91.4
3248	91.4
3247	91.41
3246	91.41
3245	91.42
3244	91.42
3243	91.42
3242	91.43
3241	91.43
3240	91.43
3239	91.43
3238	91.44
3237	91.44
3236	91.45
3235	91.46
3234	91.47
3233	91.48
3232	91.48
3231	91.49
3230	91.49
3229	91.49
3228	91.5
3227	91.5
3226	91.51
3225	91.52
3224	91.53
3223	91.54
3222	91.54
3221	91.55
3220	91.55
3219	91.56
3218	91.56
3217	91.56
3216	91.57
3215	91.57
3214	91.58
3213	91.59
3212	91.61
3211	91.62
3210	91.63
3209	91.64
3208	91.65
3207	91.66
3206	91.67
3205	91.68
3204	91.68
3203	91.69
3202	91.69
3201	91.7
3200	91.71
3199	91.73
3198	91.74
3197	91.76
3196	91.76
3195	91.77
3194	91.78
3193	91.79
3192	91.8
3191	91.82
3190	91.83
3189	91.84
3188	91.85
3187	91.86
3186	91.87
3185	91.88
3184	91.89
3183	91.9
3182	91.91
3181	91.92
3180	91.93
3179	91.94
3178	91.95
3177	91.96
3176	91.97
3175	91.98
3174	91.99
3173	92
3172	92.02
3171	92.03
3170	92.03
3169	92.04
3168	92.05
3167	92.06
3166	92.07
3165	92.08
3164	92.09
3163	92.1
3162	92.11
3161	92.12
3160	92.13
3159	92.14
3158	92.15
3157	92.16
3156	92.17
3155	92.18
3154	92.19
3153	92.2
3152	92.21
3151	92.22
3150	92.23
3149	92.24
3148	92.25
3147	92.26
3146	92.26
3145	92.27
3144	92.28
3143	92.29
3142	92.3
3141	92.31
3140	92.32
3139	92.33
3138	92.33
3137	92.34
3136	92.35
3135	92.36
3134	92.37
3133	92.38
3132	92.39
3131	92.4
3130	92.4
3129	92.41
3128	92.42
3127	92.43
3126	92.44
3125	92.45
3124	92.45
3123	92.46
3122	92.47
3121	92.48
3120	92.49
3119	92.5
3118	92.5
3117	92.51
3116	92.52
3115	92.53
3114	92.54
3113	92.55
3112	92.55
3111	92.56
3110	92.57
3109	92.58
3108	92.59
3107	92.59
3106	92.6
3105	92.61
3104	92.62
3103	92.62
3102	92.63
3101	92.64
3100	92.65
3099	92.65
3098	92.67
3097	92.68
3096	92.69
3095	92.7
3094	92.7
3093	92.71
3092	92.72
3091	92.73
3090	92.73
3089	92.73
3088	92.74
3087	92.74
3086	92.75
3085	92.76
3084	92.77
3083	92.77
3082	92.79
3081	92.8
3080	92.82
3079	92.83
3078	92.83
3077	92.83
3076	92.83
3075	92.83
3074	92.83
3073	92.84
3072	92.85
3071	92.87
3070	92.88
3069	92.88
3068	92.89
3067	92.89
3066	92.91
3065	92.92
3064	92.94
3063	92.94
3062	92.94
3061	92.94
3060	92.94
3059	92.95
3058	92.96
3057	92.96
3056	92.97
3055	92.97
3054	92.97
3053	92.98
3052	92.97
3051	92.96
3050	92.96
3049	92.95
3048	92.96
3047	92.96
3046	92.95
3045	92.94
3044	92.93
3043	92.91
3042	92.89
3041	92.87
3040	92.85
3039	92.82
3038	92.79
3037	92.76
3036	92.72
3035	92.67
3034	92.62
3033	92.57
3032	92.51
3031	92.45
3030	92.39
3029	92.33
3028	92.25
3027	92.17
3026	92.1
3025	92.02
3024	91.94
3023	91.85
3022	91.77
3021	91.68
3020	91.58
3019	91.49
3018	91.38
3017	91.27
3016	91.16
3015	91.05
3014	90.93
3013	90.81
3012	90.67
3011	90.53
3010	90.39
3009	90.25
3008	90.11
3007	89.97
3006	89.82
3005	89.68
3004	89.53
3003	89.39
3002	89.25
3001	89.1
3000	88.96
2999	88.83
2998	88.7
2997	88.59
2996	88.5
2995	88.41
2994	88.3
2993	88.13
2992	87.89
2991	87.6
2990	87.36
2989	87.22
2988	87.18
2987	87.19
2986	87.23
2985	87.28
2984	87.32
2983	87.34
2982	87.34
2981	87.32
2980	87.3
2979	87.28
2978	87.25
2977	87.23
2976	87.2
2975	87.18
2974	87.15
2973	87.14
2972	87.15
2971	87.18
2970	87.23
2969	87.31
2968	87.4
2967	87.5
2966	87.62
2965	87.73
2964	87.83
2963	87.92
2962	88
2961	88.07
2960	88.13
2959	88.2
2958	88.27
2957	88.34
2956	88.41
2955	88.48
2954	88.54
2953	88.61
2952	88.67
2951	88.74
2950	88.8
2949	88.85
2948	88.88
2947	88.9
2946	88.9
2945	88.9
2944	88.91
2943	88.93
2942	88.96
2941	88.98
2940	89.01
2939	89.02
2938	89.03
2937	89.05
2936	89.06
2935	89.08
2934	89.1
2933	89.11
2932	89.12
2931	89.13
2930	89.13
2929	89.13
2928	89.12
2927	89.11
2926	89.11
2925	89.1
2924	89.1
2923	89.09
2922	89.1
2921	89.1
2920	89.11
2919	89.11
2918	89.11
2917	89.09
2916	89.05
2915	89
2914	88.94
2913	88.89
2912	88.84
2911	88.82
2910	88.8
2909	88.8
2908	88.79
2907	88.77
2906	88.74
2905	88.69
2904	88.61
2903	88.52
2902	88.45
2901	88.46
2900	88.55
2899	88.69
2898	88.82
2897	88.91
2896	88.95
2895	88.98
2894	89
2893	89.03
2892	89.07
2891	89.11
2890	89.15
2889	89.17
2888	89.19
2887	89.2
2886	89.21
2885	89.24
2884	89.28
2883	89.35
2882	89.44
2881	89.54
2880	89.63
2879	89.73
2878	89.81
2877	89.89
2876	89.96
2875	90.03
2874	90.09
2873	90.14
2872	90.21
2871	90.27
2870	90.35
2869	90.42
2868	90.51
2867	90.6
2866	90.7
2865	90.81
2864	90.93
2863	91.06
2862	91.19
2861	91.32
2860	91.45
2859	91.57
2858	91.68
2857	91.78
2856	91.88
2855	91.98
2854	92.08
2853	92.16
2852	92.23
2851	92.3
2850	92.36
2849	92.42
2848	92.47
2847	92.51
2846	92.56
2845	92.6
2844	92.63
2843	92.67
2842	92.71
2841	92.75
2840	92.79
2839	92.83
2838	92.87
2837	92.91
2836	92.94
2835	92.98
2834	93.01
2833	93.05
2832	93.09
2831	93.14
2830	93.17
2829	93.2
2828	93.22
2827	93.24
2826	93.26
2825	93.28
2824	93.31
2823	93.33
2822	93.36
2821	93.39
2820	93.41
2819	93.44
2818	93.46
2817	93.48
2816	93.5
2815	93.51
2814	93.53
2813	93.55
2812	93.57
2811	93.59
2810	93.61
2809	93.62
2808	93.64
2807	93.65
2806	93.67
2805	93.68
2804	93.69
2803	93.71
2802	93.72
2801	93.74
2800	93.76
2799	93.78
2798	93.79
2797	93.81
2796	93.82
2795	93.84
2794	93.85
2793	93.87
2792	93.88
2791	93.9
2790	93.91
2789	93.93
2788	93.94
2787	93.95
2786	93.95
2785	93.97
2784	93.98
2783	94
2782	94.01
2781	94.03
2780	94.04
2779	94.05
2778	94.07
2777	94.08
2776	94.09
2775	94.09
2774	94.11
2773	94.12
2772	94.13
2771	94.14
2770	94.15
2769	94.15
2768	94.16
2767	94.17
2766	94.19
2765	94.2
2764	94.21
2763	94.21
2762	94.22
2761	94.22
2760	94.23
2759	94.25
2758	94.26
2757	94.27
2756	94.28
2755	94.29
2754	94.29
2753	94.3
2752	94.31
2751	94.32
2750	94.32
2749	94.33
2748	94.34
2747	94.34
2746	94.35
2745	94.36
2744	94.38
2743	94.39
2742	94.4
2741	94.41
2740	94.42
2739	94.43
2738	94.44
2737	94.45
2736	94.46
2735	94.47
2734	94.47
2733	94.48
2732	94.49
2731	94.5
2730	94.52
2729	94.53
2728	94.54
2727	94.55
2726	94.56
2725	94.57
2724	94.57
2723	94.58
2722	94.59
2721	94.6
2720	94.61
2719	94.62
2718	94.63
2717	94.64
2716	94.65
2715	94.65
2714	94.66
2713	94.67
2712	94.68
2711	94.69
2710	94.7
2709	94.71
2708	94.72
2707	94.73
2706	94.74
2705	94.75
2704	94.75
2703	94.76
2702	94.77
2701	94.78
2700	94.78
2699	94.79
2698	94.8
2697	94.81
2696	94.82
2695	94.83
2694	94.85
2693	94.86
2692	94.86
2691	94.87
2690	94.87
2689	94.87
2688	94.88
2687	94.89
2686	94.89
2685	94.9
2684	94.91
2683	94.91
2682	94.92
2681	94.92
2680	94.93
2679	94.93
2678	94.94
2677	94.94
2676	94.94
2675	94.95
2674	94.96
2673	94.97
2672	94.98
2671	94.98
2670	94.98
2669	94.99
2668	94.99
2667	94.99
2666	94.99
2665	94.99
2664	94.98
2663	94.98
2662	94.98
2661	94.98
2660	94.99
2659	94.99
2658	95
2657	95
2656	95
2655	94.99
2654	94.99
2653	94.99
2652	94.99
2651	95
2650	95
2649	95
2648	95
2647	95
2646	95
2645	95
2644	95
2643	95
2642	94.99
2641	94.99
2640	95
2639	95
2638	95
2637	95
2636	95.01
2635	95.01
2634	95.01
2633	95.01
2632	95.01
2631	95.02
2630	95.02
2629	95.02
2628	95.02
2627	95.02
2626	95.02
2625	95.02
2624	95.01
2623	95.01
2622	95.01
2621	95.01
2620	95.02
2619	95.02
2618	95.02
2617	95.03
2616	95.03
2615	95.03
2614	95.03
2613	95.03
2612	95.03
2611	95.03
2610	95.03
2609	95.03
2608	95.04
2607	95.04
2606	95.04
2605	95.04
2604	95.05
2603	95.05
2602	95.05
2601	95.05
2600	95.05
2599	95.06
2598	95.06
2597	95.06
2596	95.07
2595	95.07
2594	95.07
2593	95.07
2592	95.08
2591	95.08
2590	95.08
2589	95.09
2588	95.09
2587	95.09
2586	95.09
2585	95.09
2584	95.1
2583	95.1
2582	95.1
2581	95.1
2580	95.11
2579	95.11
2578	95.11
2577	95.12
2576	95.12
2575	95.12
2574	95.12
2573	95.13
2572	95.13
2571	95.13
2570	95.13
2569	95.14
2568	95.14
2567	95.14
2566	95.14
2565	95.15
2564	95.15
2563	95.15
2562	95.15
2561	95.16
2560	95.16
2559	95.16
2558	95.16
2557	95.16
2556	95.17
2555	95.17
2554	95.17
2553	95.17
2552	95.17
2551	95.18
2550	95.18
2549	95.18
2548	95.18
2547	95.18
2546	95.19
2545	95.19
2544	95.19
2543	95.19
2542	95.19
2541	95.2
2540	95.2
2539	95.2
2538	95.2
2537	95.2
2536	95.2
2535	95.21
2534	95.21
2533	95.21
2532	95.21
2531	95.21
2530	95.21
2529	95.22
2528	95.22
2527	95.22
2526	95.22
2525	95.22
2524	95.23
2523	95.23
2522	95.23
2521	95.23
2520	95.24
2519	95.24
2518	95.24
2517	95.24
2516	95.25
2515	95.25
2514	95.25
2513	95.25
2512	95.26
2511	95.26
2510	95.26
2509	95.26
2508	95.27
2507	95.27
2506	95.27
2505	95.27
2504	95.28
2503	95.28
2502	95.28
2501	95.29
2500	95.29
2499	95.29
2498	95.3
2497	95.3
2496	95.3
2495	95.31
2494	95.31
2493	95.31
2492	95.32
2491	95.32
2490	95.32
2489	95.33
2488	95.33
2487	95.34
2486	95.34
2485	95.34
2484	95.34
2483	95.34
2482	95.35
2481	95.36
2480	95.36
2479	95.37
2478	95.37
2477	95.38
2476	95.38
2475	95.38
2474	95.39
2473	95.39
2472	95.4
2471	95.4
2470	95.4
2469	95.41
2468	95.41
2467	95.42
2466	95.42
2465	95.43
2464	95.43
2463	95.43
2462	95.43
2461	95.43
2460	95.43
2459	95.43
2458	95.43
2457	95.43
2456	95.43
2455	95.43
2454	95.44
2453	95.44
2452	95.45
2451	95.45
2450	95.46
2449	95.47
2448	95.47
2447	95.47
2446	95.47
2445	95.47
2444	95.47
2443	95.47
2442	95.48
2441	95.48
2440	95.48
2439	95.49
2438	95.5
2437	95.51
2436	95.52
2435	95.53
2434	95.54
2433	95.54
2432	95.54
2431	95.55
2430	95.55
2429	95.56
2428	95.57
2427	95.57
2426	95.57
2425	95.57
2424	95.57
2423	95.58
2422	95.58
2421	95.59
2420	95.6
2419	95.6
2418	95.61
2417	95.61
2416	95.62
2415	95.62
2414	95.62
2413	95.63
2412	95.64
2411	95.65
2410	95.65
2409	95.66
2408	95.66
2407	95.67
2406	95.69
2405	95.7
2404	95.71
2403	95.72
2402	95.73
2401	95.74
2400	95.74
2399	95.75
2398	95.76
2397	95.77
2396	95.78
2395	95.78
2394	95.79
2393	95.8
2392	95.81
2391	95.82
2390	95.83
2389	95.83
2388	95.84
2387	95.85
2386	95.86
2385	95.86
2384	95.87
2383	95.87
2382	95.88
2381	95.89
2380	95.9
2379	95.91
2378	95.92
2377	95.93
2376	95.94
2375	95.95
2374	95.96
2373	95.97
2372	95.97
2371	95.98
2370	95.99
2369	95.99
2368	96
2367	96.01
2366	96.02
2365	96.02
2364	96.03
2363	96.04
2362	96.04
2361	96.04
2360	96.05
2359	96.06
2358	96.06
2357	96.07
2356	96.07
2355	96.08
2354	96.09
2353	96.1
2352	96.12
2351	96.13
2350	96.14
2349	96.14
2348	96.13
2347	96.11
2346	96.11
2345	96.11
2344	96.12
2343	96.12
2342	96.12
2341	96.12
2340	96.12
2339	96.12
2338	96.12
2337	96.12
2336	96.12
2335	96.12
2334	96.13
2333	96.13
2332	96.13
2331	96.14
2330	96.14
2329	96.14
2328	96.14
2327	96.14
2326	96.13
2325	96.11
2324	96.1
2323	96.1
2322	96.1
2321	96.11
2320	96.11
2319	96.12
2318	96.12
2317	96.13
2316	96.13
2315	96.13
2314	96.13
2313	96.13
2312	96.13
2311	96.13
2310	96.14
2309	96.14
2308	96.14
2307	96.14
2306	96.14
2305	96.14
2304	96.14
2303	96.14
2302	96.14
2301	96.14
2300	96.14
2299	96.15
2298	96.15
2297	96.15
2296	96.15
2295	96.15
2294	96.14
2293	96.14
2292	96.13
2291	96.13
2290	96.13
2289	96.13
2288	96.13
2287	96.13
2286	96.12
2285	96.12
2284	96.12
2283	96.13
2282	96.14
2281	96.14
2280	96.15
2279	96.15
2278	96.15
2277	96.16
2276	96.16
2275	96.16
2274	96.16
2273	96.16
2272	96.17
2271	96.17
2270	96.18
2269	96.18
2268	96.18
2267	96.18
2266	96.19
2265	96.19
2264	96.2
2263	96.2
2262	96.21
2261	96.22
2260	96.22
2259	96.22
2258	96.22
2257	96.22
2256	96.22
2255	96.23
2254	96.24
2253	96.24
2252	96.25
2251	96.26
2250	96.26
2249	96.26
2248	96.27
2247	96.28
2246	96.3
2245	96.31
2244	96.32
2243	96.31
2242	96.3
2241	96.3
2240	96.3
2239	96.3
2238	96.3
2237	96.3
2236	96.3
2235	96.3
2234	96.31
2233	96.31
2232	96.31
2231	96.31
2230	96.31
2229	96.31
2228	96.31
2227	96.31
2226	96.31
2225	96.32
2224	96.32
2223	96.32
2222	96.33
2221	96.33
2220	96.33
2219	96.34
2218	96.34
2217	96.35
2216	96.35
2215	96.35
2214	96.35
2213	96.34
2212	96.34
2211	96.34
2210	96.35
2209	96.35
2208	96.35
2207	96.35
2206	96.36
2205	96.36
2204	96.36
2203	96.36
2202	96.37
2201	96.37
2200	96.37
2199	96.37
2198	96.37
2197	96.37
2196	96.36
2195	96.36
2194	96.37
2193	96.37
2192	96.37
2191	96.38
2190	96.39
2189	96.4
2188	96.4
2187	96.4
2186	96.39
2185	96.39
2184	96.4
2183	96.41
2182	96.43
2181	96.44
2180	96.44
2179	96.44
2178	96.44
2177	96.45
2176	96.46
2175	96.47
2174	96.47
2173	96.47
2172	96.47
2171	96.48
2170	96.49
2169	96.5
2168	96.49
2167	96.48
2166	96.46
2165	96.46
2164	96.45
2163	96.46
2162	96.46
2161	96.48
2160	96.51
2159	96.56
2158	96.6
2157	96.65
2156	96.67
2155	96.67
2154	96.66
2153	96.65
2152	96.66
2151	96.67
2150	96.69
2149	96.69
2148	96.69
2147	96.69
2146	96.69
2145	96.69
2144	96.7
2143	96.71
2142	96.72
2141	96.74
2140	96.74
2139	96.74
2138	96.74
2137	96.74
2136	96.74
2135	96.74
2134	96.75
2133	96.76
2132	96.78
2131	96.79
2130	96.8
2129	96.81
2128	96.8
2127	96.79
2126	96.78
2125	96.77
2124	96.76
2123	96.75
2122	96.75
2121	96.76
2120	96.77
2119	96.77
2118	96.78
2117	96.77
2116	96.76
2115	96.76
2114	96.75
2113	96.74
2112	96.73
2111	96.73
2110	96.73
2109	96.73
2108	96.74
2107	96.76
2106	96.77
2105	96.77
2104	96.78
2103	96.78
2102	96.78
2101	96.78
2100	96.78
2099	96.78
2098	96.8
2097	96.81
2096	96.82
2095	96.82
2094	96.83
2093	96.83
2092	96.83
2091	96.82
2090	96.81
2089	96.81
2088	96.81
2087	96.8
2086	96.8
2085	96.79
2084	96.78
2083	96.78
2082	96.78
2081	96.78
2080	96.78
2079	96.78
2078	96.78
2077	96.78
2076	96.79
2075	96.8
2074	96.81
2073	96.82
2072	96.81
2071	96.81
2070	96.8
2069	96.8
2068	96.8
2067	96.8
2066	96.8
2065	96.81
2064	96.81
2063	96.8
2062	96.8
2061	96.8
2060	96.8
2059	96.79
2058	96.79
2057	96.79
2056	96.79
2055	96.79
2054	96.79
2053	96.78
2052	96.78
2051	96.77
2050	96.77
2049	96.77
2048	96.77
2047	96.77
2046	96.78
2045	96.78
2044	96.78
2043	96.79
2042	96.79
2041	96.79
2040	96.79
2039	96.78
2038	96.78
2037	96.78
2036	96.78
2035	96.79
2034	96.79
2033	96.8
2032	96.81
2031	96.81
2030	96.82
2029	96.82
2028	96.81
2027	96.81
2026	96.8
2025	96.8
2024	96.81
2023	96.82
2022	96.83
2021	96.84
2020	96.84
2019	96.84
2018	96.84
2017	96.84
2016	96.84
2015	96.83
2014	96.82
2013	96.81
2012	96.8
2011	96.79
2010	96.79
2009	96.79
2008	96.79
2007	96.81
2006	96.83
2005	96.84
2004	96.84
2003	96.84
[truncated: 1,353 more rows]

## Sheet: X1
X1
cm-1	%T
4000	96.25
3999	96.25
3998	96.25
3997	96.25
3996	96.25
3995	96.24
3994	96.24
3993	96.24
3992	96.24
3991	96.24
3990	96.24
3989	96.24
3988	96.25
3987	96.25
3986	96.25
3985	96.25
3984	96.25
3983	96.25
3982	96.25
3981	96.26
3980	96.26
3979	96.25
3978	96.25
3977	96.25
3976	96.24
3975	96.24
3974	96.24
3973	96.24
3972	96.24
3971	96.24
3970	96.25
3969	96.25
3968	96.25
3967	96.25
3966	96.25
3965	96.25
3964	96.25
3963	96.25
3962	96.25
3961	96.25
3960	96.25
3959	96.25
3958	96.25
3957	96.25
3956	96.25
3955	96.25
3954	96.25
3953	96.25
3952	96.25
3951	96.25
3950	96.25
3949	96.25
3948	96.25
3947	96.25
3946	96.25
3945	96.25
3944	96.25
3943	96.25
3942	96.25
3941	96.25
3940	96.25
3939	96.25
3938	96.25
3937	96.25
3936	96.25
3935	96.25
3934	96.25
3933	96.25
3932	96.25
3931	96.25
3930	96.25
3929	96.25
3928	96.25
3927	96.25
3926	96.25
3925	96.25
3924	96.25
3923	96.25
3922	96.25
3921	96.24
3920	96.24
3919	96.24
3918	96.24
3917	96.24
3916	96.24
3915	96.24
3914	96.24
3913	96.24
3912	96.24
3911	96.24
3910	96.24
3909	96.24
3908	96.24
3907	96.24
3906	96.24
3905	96.24
3904	96.24
3903	96.24
3902	96.24
3901	96.24
3900	96.23
3899	96.23
3898	96.23
3897	96.23
3896	96.23
3895	96.23
3894	96.23
3893	96.23
3892	96.23
3891	96.23
3890	96.23
3889	96.23
3888	96.23
3887	96.23
3886	96.23
3885	96.23
3884	96.23
3883	96.23
3882	96.23
3881	96.23
3880	96.23
3879	96.23
3878	96.23
3877	96.23
3876	96.23
3875	96.23
3874	96.23
3873	96.23
3872	96.23
3871	96.23
3870	96.23
3869	96.23
3868	96.23
3867	96.23
3866	96.22
3865	96.22
3864	96.22
3863	96.22
3862	96.22
3861	96.22
3860	96.22
3859	96.23
3858	96.23
3857	96.23
3856	96.23
3855	96.23
3854	96.23
3853	96.23
3852	96.23
3851	96.22
3850	96.22
3849	96.22
3848	96.23
3847	96.23
3846	96.23
3845	96.23
3844	96.23
3843	96.23
3842	96.23
3841	96.24
3840	96.24
3839	96.24
3838	96.23
3837	96.23
3836	96.23
3835	96.23
3834	96.23
3833	96.23
3832	96.23
3831	96.23
3830	96.24
3829	96.24
3828	96.24
3827	96.24
3826	96.24
3825	96.24
3824	96.24
3823	96.24
3822	96.24
3821	96.24
3820	96.24
3819	96.24
3818	96.24
3817	96.24
3816	96.24
3815	96.24
3814	96.24
3813	96.24
3812	96.24
3811	96.24
3810	96.24
3809	96.24
3808	96.24
3807	96.24
3806	96.24
3805	96.24
3804	96.24
3803	96.24
3802	96.24
3801	96.24
3800	96.24
3799	96.24
3798	96.24
3797	96.24
3796	96.24
3795	96.24
3794	96.24
3793	96.23
3792	96.24
3791	96.24
3790	96.24
3789	96.23
3788	96.23
3787	96.23
3786	96.23
3785	96.23
3784	96.24
3783	96.24
3782	96.24
3781	96.24
3780	96.24
3779	96.24
3778	96.24
3777	96.24
3776	96.24
3775	96.24
3774	96.24
3773	96.24
3772	96.24
3771	96.24
3770	96.25
3769	96.25
3768	96.25
3767	96.25
3766	96.25
3765	96.25
3764	96.25
3763	96.25
3762	96.24
3761	96.23
3760	96.23
3759	96.23
3758	96.23
3757	96.22
3756	96.22
3755	96.22
3754	96.23
3753	96.24
3752	96.25
3751	96.26
3750	96.26
3749	96.26
3748	96.26
3747	96.26
3746	96.25
3745	96.24
3744	96.24
3743	96.24
3742	96.23
3741	96.22
3740	96.22
3739	96.23
3738	96.22
3737	96.22
3736	96.21
3735	96.21
3734	96.2
3733	96.19
3732	96.18
3731	96.18
3730	96.17
3729	96.17
3728	96.17
3727	96.18
3726	96.18
3725	96.17
3724	96.16
3723	96.16
3722	96.14
3721	96.13
3720	96.12
3719	96.11
3718	96.11
3717	96.11
3716	96.11
3715	96.1
3714	96.08
3713	96.06
3712	96.03
3711	96.01
3710	95.98
3709	95.94
3708	95.9
3707	95.87
3706	95.83
3705	95.8
3704	95.77
3703	95.73
3702	95.69
3701	95.64
3700	95.58
3699	95.52
3698	95.46
3697	95.4
3696	95.35
3695	95.31
3694	95.27
3693	95.24
3692	95.21
3691	95.19
3690	95.16
3689	95.14
3688	95.12
3687	95.1
3686	95.08
3685	95.07
3684	95.07
3683	95.08
3682	95.1
3681	95.1
3680	95.07
3679	95.01
3678	94.92
3677	94.85
3676	94.82
3675	94.84
3674	94.88
3673	94.9
3672	94.9
3671	94.9
3670	94.9
3669	94.9
3668	94.9
3667	94.9
3666	94.9
3665	94.89
3664	94.88
3663	94.87
3662	94.88
3661	94.9
3660	94.92
3659	94.95
3658	94.97
3657	95.01
3656	95.05
3655	95.1
3654	95.14
3653	95.17
3652	95.19
3651	95.21
3650	95.24
3649	95.28
3648	95.31
3647	95.34
3646	95.37
3645	95.4
3644	95.43
3643	95.46
3642	95.49
3641	95.52
3640	95.54
3639	95.57
3638	95.6
3637	95.62
3636	95.65
3635	95.67
3634	95.69
3633	95.71
3632	95.72
3631	95.72
3630	95.74
3629	95.76
3628	95.78
3627	95.8
3626	95.8
3625	95.81
3624	95.82
3623	95.83
3622	95.84
3621	95.84
3620	95.84
3619	95.85
3618	95.85
3617	95.86
3616	95.87
3615	95.87
3614	95.87
3613	95.87
3612	95.86
3611	95.85
3610	95.85
3609	95.84
3608	95.84
3607	95.84
3606	95.83
3605	95.83
3604	95.82
3603	95.82
3602	95.81
3601	95.8
3600	95.79
3599	95.79
3598	95.79
3597	95.79
3596	95.78
3595	95.78
3594	95.77
3593	95.77
3592	95.76
3591	95.75
3590	95.74
3589	95.73
3588	95.72
3587	95.72
3586	95.71
3585	95.7
3584	95.69
3583	95.69
3582	95.7
3581	95.7
3580	95.69
3579	95.68
3578	95.66
3577	95.65
3576	95.64
3575	95.63
3574	95.62
3573	95.61
3572	95.6
3571	95.59
3570	95.57
3569	95.56
3568	95.54
3567	95.53
3566	95.52
3565	95.52
3564	95.51
3563	95.5
3562	95.49
3561	95.49
3560	95.48
3559	95.46
3558	95.45
3557	95.44
3556	95.43
3555	95.42
3554	95.42
3553	95.41
3552	95.4
3551	95.39
3550	95.38
3549	95.37
3548	95.36
3547	95.35
3546	95.34
3545	95.33
3544	95.32
3543	95.31
3542	95.3
3541	95.29
3540	95.28
3539	95.27
3538	95.26
3537	95.25
3536	95.24
3535	95.22
3534	95.21
3533	95.19
3532	95.18
3531	95.17
3530	95.16
3529	95.15
3528	95.14
3527	95.13
3526	95.12
3525	95.11
3524	95.1
3523	95.08
3522	95.07
3521	95.06
3520	95.05
3519	95.04
3518	95.03
3517	95.01
3516	95
3515	94.99
3514	94.98
3513	94.97
3512	94.96
3511	94.94
3510	94.93
3509	94.92
3508	94.91
3507	94.9
3506	94.88
3505	94.87
3504	94.86
3503	94.85
3502	94.83
3501	94.82
3500	94.81
3499	94.8
3498	94.79
3497	94.77
3496	94.76
3495	94.75
3494	94.74
3493	94.72
3492	94.71
3491	94.7
3490	94.69
3489	94.68
3488	94.66
3487	94.65
3486	94.64
3485	94.63
3484	94.62
3483	94.6
3482	94.59
3481	94.58
3480	94.57
3479	94.56
3478	94.54
3477	94.53
3476	94.52
3475	94.51
3474	94.5
3473	94.49
3472	94.47
3471	94.46
3470	94.45
3469	94.44
3468	94.43
3467	94.42
3466	94.4
3465	94.39
3464	94.38
3463	94.37
3462	94.36
3461	94.35
3460	94.34
3459	94.33
3458	94.32
3457	94.3
3456	94.29
3455	94.28
3454	94.27
3453	94.26
3452	94.25
3451	94.24
3450	94.23
3449	94.22
3448	94.21
3447	94.2
3446	94.19
3445	94.18
3444	94.17
3443	94.15
3442	94.14
3441	94.13
3440	94.12
3439	94.11
3438	94.1
3437	94.09
3436	94.08
3435	94.06
3434	94.05
3433	94.04
3432	94.04
3431	94.03
3430	94.01
3429	94
3428	93.99
3427	93.98
3426	93.97
3425	93.97
3424	93.96
3423	93.95
3422	93.94
3421	93.93
3420	93.92
3419	93.91
3418	93.9
3417	93.89
3416	93.88
3415	93.87
3414	93.86
3413	93.85
3412	93.84
3411	93.83
3410	93.82
3409	93.81
3408	93.81
3407	93.8
3406	93.79
3405	93.78
3404	93.77
3403	93.76
3402	93.75
3401	93.74
3400	93.73
3399	93.73
3398	93.72
3397	93.71
3396	93.7
3395	93.69
3394	93.69
3393	93.68
3392	93.67
3391	93.66
3390	93.65
3389	93.64
3388	93.64
3387	93.63
3386	93.62
3385	93.61
3384	93.61
3383	93.6
3382	93.59
3381	93.58
3380	93.57
3379	93.57
3378	93.56
3377	93.55
3376	93.54
3375	93.54
3374	93.53
3373	93.53
3372	93.52
3371	93.51
3370	93.5
3369	93.5
3368	93.49
3367	93.48
3366	93.48
3365	93.47
3364	93.46
3363	93.46
3362	93.45
3361	93.44
3360	93.43
3359	93.42
3358	93.42
3357	93.41
3356	93.41
3355	93.4
3354	93.4
3353	93.39
3352	93.38
3351	93.37
3350	93.37
3349	93.36
3348	93.36
3347	93.35
3346	93.35
3345	93.34
3344	93.33
3343	93.33
3342	93.33
3341	93.32
3340	93.32
3339	93.32
3338	93.31
3337	93.3
3336	93.3
3335	93.29
3334	93.29
3333	93.28
3332	93.28
3331	93.27
3330	93.27
3329	93.27
3328	93.26
3327	93.26
3326	93.26
3325	93.26
3324	93.25
3323	93.25
3322	93.24
3321	93.24
3320	93.23
3319	93.23
3318	93.22
3317	93.22
3316	93.22
3315	93.22
3314	93.21
3313	93.2
3312	93.2
3311	93.2
3310	93.2
3309	93.2
3308	93.2
3307	93.2
3306	93.2
3305	93.2
3304	93.2
3303	93.2
3302	93.2
3301	93.2
3300	93.2
3299	93.19
3298	93.19
3297	93.18
3296	93.18
3295	93.18
3294	93.18
3293	93.18
3292	93.18
3291	93.18
3290	93.18
3289	93.17
3288	93.17
3287	93.17
3286	93.17
3285	93.17
3284	93.17
3283	93.17
3282	93.17
3281	93.17
3280	93.17
3279	93.17
3278	93.17
3277	93.17
3276	93.17
3275	93.17
3274	93.17
3273	93.17
3272	93.17
3271	93.16
3270	93.16
3269	93.16
3268	93.16
3267	93.16
3266	93.16
3265	93.16
3264	93.16
3263	93.16
3262	93.16
3261	93.16
3260	93.16
3259	93.16
3258	93.16
3257	93.16
3256	93.16
3255	93.16
3254	93.16
3253	93.16
3252	93.16
3251	93.16
3250	93.16
3249	93.16
3248	93.16
3247	93.16
3246	93.16
3245	93.16
3244	93.16
3243	93.16
3242	93.17
3241	93.17
3240	93.17
3239	93.17
3238	93.17
3237	93.17
3236	93.17
3235	93.17
3234	93.18
3233	93.18
3232	93.18
3231	93.18
3230	93.18
3229	93.18
3228	93.18
3227	93.18
3226	93.18
3225	93.18
3224	93.19
3223	93.19
3222	93.19
3221	93.2
3220	93.2
3219	93.2
3218	93.2
3217	93.2
3216	93.21
3215	93.21
3214	93.21
3213	93.21
3212	93.21
3211	93.21
3210	93.22
3209	93.22
3208	93.22
3207	93.23
3206	93.23
3205	93.23
3204	93.23
3203	93.24
3202	93.24
3201	93.25
3200	93.25
3199	93.26
3198	93.26
3197	93.27
3196	93.27
3195	93.27
3194	93.27
3193	93.28
3192	93.28
3191	93.28
3190	93.29
3189	93.29
3188	93.29
3187	93.29
3186	93.3
3185	93.3
3184	93.31
3183	93.31
3182	93.32
3181	93.32
3180	93.33
3179	93.33
3178	93.33
3177	93.33
3176	93.34
3175	93.34
3174	93.35
3173	93.35
3172	93.36
3171	93.36
3170	93.37
3169	93.37
3168	93.38
3167	93.38
3166	93.38
3165	93.39
3164	93.39
3163	93.39
3162	93.39
3161	93.39
3160	93.4
3159	93.4
3158	93.4
3157	93.41
3156	93.41
3155	93.41
3154	93.42
3153	93.43
3152	93.43
3151	93.43
3150	93.44
3149	93.44
3148	93.44
3147	93.45
3146	93.45
3145	93.45
3144	93.46
3143	93.46
3142	93.47
3141	93.47
3140	93.47
3139	93.48
3138	93.48
3137	93.48
3136	93.49
3135	93.49
3134	93.49
3133	93.5
3132	93.5
3131	93.5
3130	93.51
3129	93.51
3128	93.51
3127	93.52
3126	93.52
3125	93.52
3124	93.52
3123	93.53
3122	93.53
3121	93.54
3120	93.54
3119	93.54
3118	93.55
3117	93.55
3116	93.56
3115	93.56
3114	93.56
3113	93.57
3112	93.57
3111	93.57
3110	93.58
3109	93.58
3108	93.58
3107	93.59
3106	93.59
3105	93.59
3104	93.59
3103	93.6
3102	93.6
3101	93.61
3100	93.61
3099	93.62
3098	93.62
3097	93.63
3096	93.63
3095	93.63
3094	93.64
3093	93.64
3092	93.65
3091	93.65
3090	93.65
3089	93.65
3088	93.64
3087	93.65
3086	93.65
3085	93.66
3084	93.67
3083	93.67
3082	93.68
3081	93.69
3080	93.7
3079	93.7
3078	93.69
3077	93.69
3076	93.69
3075	93.69
3074	93.7
3073	93.71
3072	93.72
3071	93.72
3070	93.72
3069	93.72
3068	93.72
3067	93.73
3066	93.74
3065	93.75
3064	93.76
3063	93.76
3062	93.76
3061	93.75
3060	93.75
3059	93.75
3058	93.76
3057	93.76
3056	93.75
3055	93.75
3054	93.75
3053	93.75
3052	93.74
3051	93.74
3050	93.73
3049	93.72
3048	93.71
3047	93.7
3046	93.68
3045	93.65
3044	93.63
3043	93.61
3042	93.59
3041	93.57
3040	93.55
3039	93.52
3038	93.49
3037	93.45
3036	93.41
3035	93.36
3034	93.31
3033	93.26
3032	93.21
3031	93.15
3030	93.09
3029	93.02
3028	92.94
3027	92.87
3026	92.79
3025	92.71
3024	92.63
3023	92.55
3022	92.47
3021	92.38
3020	92.29
3019	92.19
3018	92.08
3017	91.98
3016	91.88
3015	91.77
3014	91.66
3013	91.54
3012	91.42
3011	91.29
3010	91.17
3009	91.04
3008	90.91
3007	90.78
3006	90.65
3005	90.52
3004	90.39
3003	90.26
3002	90.13
3001	90.01
3000	89.88
2999	89.76
2998	89.64
2997	89.54
2996	89.46
2995	89.38
2994	89.29
2993	89.13
2992	88.9
2991	88.65
2990	88.43
2989	88.3
2988	88.27
2987	88.29
2986	88.33
2985	88.39
2984	88.43
2983	88.45
2982	88.45
2981	88.43
2980	88.4
2979	88.37
2978	88.35
2977	88.32
2976	88.3
2975	88.27
2974	88.25
2973	88.23
2972	88.24
2971	88.26
2970	88.31
2969	88.38
2968	88.47
2967	88.58
2966	88.7
2965	88.82
2964	88.92
2963	89.01
2962	89.08
2961	89.15
2960	89.21
2959	89.27
2958	89.34
2957	89.41
2956	89.49
2955	89.56
2954	89.62
2953	89.68
2952	89.74
2951	89.81
2950	89.87
2949	89.93
2948	89.97
2947	90
2946	90.01
2945	90.02
2944	90.03
2943	90.05
2942	90.08
2941	90.11
2940	90.14
2939	90.16
2938	90.18
2937	90.19
2936	90.2
2935	90.22
2934	90.24
2933	90.25
2932	90.25
2931	90.25
2930	90.24
2929	90.23
2928	90.22
2927	90.21
2926	90.19
2925	90.18
2924	90.17
2923	90.16
2922	90.15
2921	90.14
2920	90.13
2919	90.12
2918	90.1
2917	90.09
2916	90.05
2915	89.99
2914	89.91
2913	89.84
2912	89.79
2911	89.76
2910	89.74
2909	89.72
2908	89.7
2907	89.67
2906	89.64
2905	89.59
2904	89.5
2903	89.4
2902	89.33
2901	89.33
2900	89.42
2899	89.55
2898	89.67
2897	89.75
2896	89.8
2895	89.82
2894	89.84
2893	89.87
2892	89.91
2891	89.95
2890	89.99
2889	90.01
2888	90.03
2887	90.03
2886	90.04
2885	90.06
2884	90.1
2883	90.16
2882	90.25
2881	90.34
2880	90.43
2879	90.52
2878	90.6
2877	90.67
2876	90.74
2875	90.81
2874	90.86
2873	90.92
2872	90.97
2871	91.02
2870	91.08
2869	91.14
2868	91.21
2867	91.29
2866	91.38
2865	91.48
2864	91.59
2863	91.7
2862	91.81
2861	91.92
2860	92.03
2859	92.13
2858	92.23
2857	92.33
2856	92.42
2855	92.51
2854	92.59
2853	92.67
2852	92.74
2851	92.8
2850	92.86
2849	92.9
2848	92.94
2847	92.97
2846	92.99
2845	93.01
2844	93.04
2843	93.07
2842	93.1
2841	93.14
2840	93.17
2839	93.2
2838	93.23
2837	93.26
2836	93.28
2835	93.31
2834	93.34
2833	93.37
2832	93.4
2831	93.43
2830	93.45
2829	93.48
2828	93.5
2827	93.51
2826	93.53
2825	93.54
2824	93.56
2823	93.58
2822	93.6
2821	93.62
2820	93.64
2819	93.65
2818	93.67
2817	93.68
2816	93.7
2815	93.71
2814	93.73
2813	93.74
2812	93.75
2811	93.76
2810	93.77
2809	93.78
2808	93.79
2807	93.8
2806	93.81
2805	93.82
2804	93.83
2803	93.83
2802	93.85
2801	93.86
2800	93.87
2799	93.87
2798	93.88
2797	93.89
2796	93.9
2795	93.91
2794	93.93
2793	93.93
2792	93.94
2791	93.95
2790	93.96
2789	93.97
2788	93.98
2787	93.99
2786	94
2785	94.01
2784	94.02
2783	94.03
2782	94.03
2781	94.04
2780	94.05
2779	94.06
2778	94.07
2777	94.07
2776	94.07
2775	94.07
2774	94.08
2773	94.09
2772	94.1
2771	94.11
2770	94.12
2769	94.12
2768	94.13
2767	94.13
2766	94.14
2765	94.15
2764	94.16
2763	94.16
2762	94.16
2761	94.16
2760	94.17
2759	94.17
2758	94.18
2757	94.19
2756	94.2
2755	94.2
2754	94.21
2753	94.22
2752	94.22
2751	94.23
2750	94.23
2749	94.24
2748	94.25
2747	94.25
2746	94.26
2745	94.26
2744	94.27
2743	94.27
2742	94.28
2741	94.29
2740	94.3
2739	94.31
2738	94.31
2737	94.32
2736	94.33
2735	94.33
2734	94.34
2733	94.34
2732	94.35
2731	94.35
2730	94.36
2729	94.36
2728	94.37
2727	94.38
2726	94.38
2725	94.39
2724	94.39
2723	94.4
2722	94.4
2721	94.41
2720	94.42
2719	94.42
2718	94.43
2717	94.43
2716	94.44
2715	94.44
2714	94.45
2713	94.45
2712	94.46
2711	94.47
2710	94.47
2709	94.48
2708	94.49
2707	94.5
2706	94.5
2705	94.51
2704	94.51
2703	94.51
2702	94.51
2701	94.52
2700	94.52
2699	94.53
2698	94.54
2697	94.54
2696	94.55
2695	94.55
2694	94.56
2693	94.56
2692	94.57
2691	94.58
2690	94.58
2689	94.58
2688	94.59
2687	94.59
2686	94.59
2685	94.6
2684	94.6
2683	94.6
2682	94.61
2681	94.61
2680	94.62
2679	94.62
2678	94.62
2677	94.62
2676	94.62
2675	94.63
2674	94.63
2673	94.64
2672	94.65
2671	94.65
2670	94.65
2669	94.65
2668	94.66
2667	94.65
2666	94.65
2665	94.65
2664	94.64
2663	94.64
2662	94.64
2661	94.64
2660	94.64
2659	94.64
2658	94.64
2657	94.64
2656	94.64
2655	94.64
2654	94.64
2653	94.65
2652	94.65
2651	94.64
2650	94.64
2649	94.64
2648	94.64
2647	94.64
2646	94.64
2645	94.64
2644	94.63
2643	94.63
2642	94.63
2641	94.63
2640	94.63
2639	94.63
2638	94.63
2637	94.63
2636	94.63
2635	94.64
2634	94.64
2633	94.63
2632	94.63
2631	94.63
2630	94.63
2629	94.63
2628	94.63
2627	94.63
2626	94.63
2625	94.63
2624	94.62
2623	94.62
2622	94.62
2621	94.61
2620	94.61
2619	94.62
2618	94.62
2617	94.63
2616	94.63
2615	94.63
2614	94.63
2613	94.63
2612	94.63
2611	94.63
2610	94.62
2609	94.62
2608	94.62
2607	94.62
2606	94.62
2605	94.63
2604	94.63
2603	94.63
2602	94.63
2601	94.63
2600	94.63
2599	94.63
2598	94.64
2597	94.64
2596	94.64
2595	94.64
2594	94.64
2593	94.65
2592	94.65
2591	94.65
2590	94.66
2589	94.66
2588	94.66
2587	94.66
2586	94.66
2585	94.67
2584	94.67
2583	94.67
2582	94.67
2581	94.67
2580	94.67
2579	94.68
2578	94.68
2577	94.68
2576	94.68
2575	94.68
2574	94.68
2573	94.69
2572	94.69
2571	94.69
2570	94.69
2569	94.69
2568	94.7
2567	94.7
2566	94.7
2565	94.7
2564	94.7
2563	94.7
2562	94.71
2561	94.71
2560	94.71
2559	94.71
2558	94.71
2557	94.71
2556	94.71
2555	94.72
2554	94.72
2553	94.72
2552	94.72
2551	94.72
2550	94.72
2549	94.72
2548	94.72
2547	94.72
2546	94.73
2545	94.73
2544	94.73
2543	94.73
2542	94.73
2541	94.73
2540	94.73
2539	94.73
2538	94.73
2537	94.73
2536	94.73
2535	94.73
2534	94.73
2533	94.74
2532	94.74
2531	94.74
2530	94.74
2529	94.74
2528	94.74
2527	94.74
2526	94.74
2525	94.74
2524	94.74
2523	94.74
2522	94.74
2521	94.74
2520	94.75
2519	94.75
2518	94.75
2517	94.75
2516	94.75
2515	94.75
2514	94.75
2513	94.75
2512	94.75
2511	94.76
2510	94.76
2509	94.76
2508	94.76
2507	94.76
2506	94.76
2505	94.76
2504	94.76
2503	94.77
2502	94.77
2501	94.77
2500	94.77
2499	94.77
2498	94.77
2497	94.78
2496	94.78
2495	94.78
2494	94.78
2493	94.78
2492	94.79
2491	94.79
2490	94.79
2489	94.79
2488	94.79
2487	94.8
2486	94.8
2485	94.8
2484	94.8
2483	94.8
2482	94.8
2481	94.81
2480	94.81
2479	94.81
2478	94.81
2477	94.82
2476	94.82
2475	94.82
2474	94.82
2473	94.83
2472	94.83
2471	94.83
2470	94.83
2469	94.83
2468	94.83
2467	94.84
2466	94.84
2465	94.84
2464	94.84
2463	94.84
2462	94.84
2461	94.84
2460	94.85
2459	94.85
2458	94.85
2457	94.85
2456	94.85
2455	94.85
2454	94.85
2453	94.86
2452	94.86
2451	94.86
2450	94.86
2449	94.86
2448	94.86
2447	94.86
2446	94.87
2445	94.87
2444	94.87
2443	94.87
2442	94.87
2441	94.87
2440	94.87
2439	94.88
2438	94.88
2437	94.88
2436	94.88
2435	94.89
2434	94.89
2433	94.9
2432	94.9
2431	94.9
2430	94.9
2429	94.9
2428	94.9
2427	94.9
2426	94.91
2425	94.91
2424	94.91
2423	94.91
2422	94.91
2421	94.92
2420	94.92
2419	94.93
2418	94.93
2417	94.93
2416	94.93
2415	94.93
2414	94.94
2413	94.94
2412	94.94
2411	94.95
2410	94.95
2409	94.95
2408	94.96
2407	94.96
2406	94.97
2405	94.97
2404	94.98
2403	94.98
2402	94.99
2401	94.99
2400	95
2399	95
2398	95
2397	95.01
2396	95.01
2395	95.02
2394	95.03
2393	95.04
2392	95.04
2391	95.05
2390	95.05
2389	95.05
2388	95.05
2387	95.06
2386	95.06
2385	95.06
2384	95.06
2383	95.06
2382	95.06
2381	95.06
2380	95.07
2379	95.07
2378	95.07
2377	95.08
2376	95.08
2375	95.08
2374	95.08
2373	95.08
2372	95.09
2371	95.09
2370	95.09
2369	95.09
2368	95.09
2367	95.09
2366	95.09
2365	95.1
2364	95.1
2363	95.1
2362	95.1
2361	95.1
2360	95.1
2359	95.1
2358	95.1
2357	95.1
2356	95.1
2355	95.1
2354	95.1
2353	95.1
2352	95.11
2351	95.11
2350	95.11
2349	95.1
2348	95.1
2347	95.1
2346	95.1
2345	95.1
2344	95.11
2343	95.1
2342	95.09
2341	95.09
2340	95.08
2339	95.08
2338	95.08
2337	95.08
2336	95.08
2335	95.08
2334	95.09
2333	95.09
2332	95.1
2331	95.1
2330	95.11
2329	95.11
2328	95.11
2327	95.1
2326	95.09
2325	95.08
2324	95.07
2323	95.06
2322	95.06
2321	95.06
2320	95.07
2319	95.07
2318	95.07
2317	95.07
2316	95.07
2315	95.07
2314	95.08
2313	95.08
2312	95.08
2311	95.08
2310	95.08
2309	95.09
2308	95.09
2307	95.09
2306	95.09
2305	95.09
2304	95.09
2303	95.09
2302	95.09
2301	95.09
2300	95.09
2299	95.1
2298	95.1
2297	95.1
2296	95.1
2295	95.1
2294	95.09
2293	95.09
2292	95.09
2291	95.09
2290	95.09
2289	95.09
2288	95.08
2287	95.08
2286	95.07
2285	95.07
2284	95.07
2283	95.07
2282	95.08
2281	95.08
2280	95.09
2279	95.09
2278	95.1
2277	95.1
2276	95.1
2275	95.09
2274	95.09
2273	95.09
2272	95.09
2271	95.09
2270	95.09
2269	95.08
2268	95.08
2267	95.07
2266	95.07
2265	95.07
2264	95.08
2263	95.08
2262	95.08
2261	95.08
2260	95.08
2259	95.08
2258	95.08
2257	95.09
2256	95.09
2255	95.09
2254	95.09
2253	95.09
2252	95.09
2251	95.1
2250	95.1
2249	95.1
2248	95.1
2247	95.1
2246	95.1
2245	95.1
2244	95.1
2243	95.11
2242	95.12
2241	95.13
2240	95.14
2239	95.14
2238	95.14
2237	95.14
2236	95.14
2235	95.14
2234	95.14
2233	95.13
2232	95.13
2231	95.13
2230	95.14
2229	95.14
2228	95.15
2227	95.15
2226	95.15
2225	95.14
2224	95.14
2223	95.15
2222	95.15
2221	95.15
2220	95.16
2219	95.16
2218	95.17
2217	95.17
2216	95.16
2215	95.16
2214	95.16
2213	95.16
2212	95.16
2211	95.16
2210	95.16
2209	95.17
2208	95.17
2207	95.17
2206	95.17
2205	95.18
2204	95.18
2203	95.18
2202	95.18
2201	95.18
2200	95.18
2199	95.18
2198	95.18
2197	95.18
2196	95.19
2195	95.19
2194	95.19
2193	95.19
2192	95.2
2191	95.2
2190	95.21
2189	95.21
2188	95.21
2187	95.21
2186	95.21
2185	95.21
2184	95.22
2183	95.23
2182	95.24
2181	95.25
2180	95.25
2179	95.24
2178	95.24
2177	95.24
2176	95.25
2175	95.26
2174	95.27
2173	95.27
2172	95.26
2171	95.26
2170	95.27
2169	95.27
2168	95.28
2167	95.28
2166	95.28
2165	95.27
2164	95.27
2163	95.27
2162	95.29
2161	95.31
2160	95.34
2159	95.37
2158	95.4
2157	95.43
2156	95.44
2155	95.43
2154	95.43
2153	95.42
2152	95.42
2151	95.42
2150	95.41
2149	95.41
2148	95.4
2147	95.39
2146	95.39
2145	95.38
2144	95.38
2143	95.4
2142	95.42
2141	95.43
2140	95.44
2139	95.44
2138	95.43
2137	95.43
2136	95.43
2135	95.43
2134	95.44
2133	95.45
2132	95.45
2131	95.45
2130	95.45
2129	95.45
2128	95.45
2127	95.44
2126	95.44
2125	95.43
2124	95.43
2123	95.43
2122	95.43
2121	95.44
2120	95.44
2119	95.44
2118	95.43
2117	95.42
2116	95.4
2115	95.39
2114	95.38
2113	95.38
2112	95.38
2111	95.38
2110	95.39
2109	95.39
2108	95.39
2107	95.41
2106	95.42
2105	95.43
2104	95.44
2103	95.43
2102	95.43
2101	95.42
2100	95.42
2099	95.43
2098	95.44
2097	95.45
2096	95.45
2095	95.46
2094	95.46
2093	95.46
2092	95.47
2091	95.47
2090	95.46
2089	95.46
2088	95.45
2087	95.45
2086	95.44
2085	95.43
2084	95.43
2083	95.44
2082	95.45
2081	95.45
2080	95.44
2079	95.44
2078	95.44
2077	95.44
2076	95.44
2075	95.45
2074	95.46
2073	95.47
2072	95.47
2071	95.47
2070	95.47
2069	95.47
2068	95.47
2067	95.47
2066	95.47
2065	95.47
2064	95.46
2063	95.46
2062	95.46
2061	95.46
2060	95.46
2059	95.47
2058	95.46
2057	95.45
2056	95.45
2055	95.45
2054	95.45
2053	95.45
2052	95.44
2051	95.43
2050	95.42
2049	95.42
2048	95.42
2047	95.42
2046	95.43
2045	95.43
2044	95.44
2043	95.44
2042	95.44
2041	95.44
2040	95.44
2039	95.44
2038	95.45
2037	95.45
2036	95.45
2035	95.46
2034	95.47
2033	95.47
2032	95.48
2031	95.49
2030	95.5
2029	95.51
2028	95.5
2027	95.49
2026	95.48
2025	95.48
2024	95.48
2023	95.5
2022	95.51
2021	95.51
2020	95.51
2019	95.5
2018	95.49
2017	95.49
2016	95.48
2015	95.48
2014	95.48
2013	95.47
2012	95.47
2011	95.47
2010	95.48
2009	95.48
2008	95.49
2007	95.49
2006	95.5
2005	95.51
2004	95.52
2003	95.52
[truncated: 1,353 more rows]
