# Supplementary material for: Sustainable biosynthesis of silver nanoparticles from vinegar bacteria fermentation waste: characterization, bioactivity and food packaging potential
Source: Sci Rep. 2026 May 14;16:22000. doi: 10.1038/s41598-026-53384-9 (PMC13365466; doi:10.1038/s41598-026-53384-9)
Supplement: Supplementary file 2 — Supplementary Material 2 [file 41598_2026_53384_MOESM2_ESM.xlsx]

## Sheet: 1A
1A
2-theta (deg)	Intensity (counts)
10.01	-4.29254
10.02	18.7023
10.03	4.69713
10.04	17.692
10.05	9.68688
10.06	22.6818
10.07	14.6767
10.08	1.67162
10.09	15.6666
10.1	7.66154
10.11	10.6565
10.12	9.65153
10.13	8.64655
10.14	14.6416
10.15	22.6366
10.16	20.6317
10.17	20.6268
10.18	28.6219
10.19	21.617
10.2	15.6122
10.21	14.6073
10.22	2.60252
10.23	19.5977
10.24	4.59293
10.25	15.5882
10.26	0.583411
10.27	1.57868
10.28	13.574
10.29	24.5693
10.3	9.56458
10.31	6.55991
10.32	9.55526
10.33	8.55063
10.34	12.546
10.35	16.5414
10.36	17.5368
10.37	4.53228
10.38	5.52774
10.39	11.5232
10.4	3.51871
10.41	23.5142
10.42	3.50974
10.43	15.5053
10.44	12.5008
10.45	14.4964
10.46	15.492
10.47	9.48763
10.48	21.4833
10.49	3.47891
10.5	11.4746
10.51	8.47025
10.52	18.4659
10.53	9.46167
10.54	11.4574
10.55	7.45315
10.56	9.44892
10.57	12.4447
10.58	18.4405
10.59	11.4363
10.6	10.4322
10.61	14.428
10.62	11.4239
10.63	6.41977
10.64	20.4157
10.65	20.4116
10.66	15.4075
10.67	13.4035
10.68	10.3995
10.69	10.3955
10.7	12.3915
10.71	3.3875
10.72	9.38354
10.73	10.3796
10.74	15.3757
10.75	7.37177
10.76	15.3679
10.77	12.364
10.78	18.3602
10.79	4.35632
10.8	16.3525
10.81	10.3487
10.82	19.3449
10.83	11.3411
10.84	9.33739
10.85	14.3337
10.86	11.3299
10.87	10.3262
10.88	10.3226
10.89	19.3189
10.9	16.3152
10.91	12.3116
10.92	14.308
10.93	13.3044
10.94	11.3008
10.95	12.2972
10.96	19.2937
10.97	18.2902
10.98	17.2867
10.99	8.28316
11	3.27968
11.01	17.2762
11.02	9.27277
11.03	6.26934
11.04	21.2659
11.05	10.2625
11.06	12.2592
11.07	4.25579
11.08	7.25245
11.09	7.24912
11.1	5.24581
11.11	23.2425
11.12	4.23924
11.13	8.23598
11.14	13.2327
11.15	9.22951
11.16	7.2263
11.17	13.2231
11.18	17.2199
11.19	18.2168
11.2	16.2136
11.21	18.2105
11.22	15.2074
11.23	18.2043
11.24	14.2012
11.25	6.19818
11.26	17.1951
11.27	11.1921
11.28	12.1891
11.29	17.1861
11.3	7.18315
11.31	6.18019
11.32	17.1773
11.33	3.17433
11.34	6.17142
11.35	10.1685
11.36	13.1657
11.37	19.1628
11.38	2.15996
11.39	0.157139
11.4	23.1543
11.41	13.1515
11.42	8.14877
11.43	3.14601
11.44	7.14328
11.45	11.1406
11.46	14.1378
11.47	9.13516
11.48	12.1325
11.49	4.12983
11.5	11.1272
11.51	8.12457
11.52	6.12196
11.53	6.11937
11.54	8.1168
11.55	5.11425
11.56	16.1117
11.57	10.1092
11.58	8.10668
11.59	16.1042
11.6	9.10171
11.61	7.09926
11.62	18.0968
11.63	20.0944
11.64	3.09199
11.65	5.0896
11.66	6.08722
11.67	14.0849
11.68	4.08253
11.69	12.0802
11.7	7.07789
11.71	10.0756
11.72	-4.92667
11.73	13.0711
11.74	4.06883
11.75	23.0666
11.76	0.064398
11.77	14.0622
11.78	3.06003
11.79	11.0579
11.8	-0.944271
11.81	-1.9464
11.82	16.0515
11.83	9.0494
11.84	12.0473
11.85	11.0453
11.86	17.0432
11.87	12.0412
11.88	13.0392
11.89	7.03719
11.9	15.0352
11.91	15.0332
11.92	8.0313
11.93	18.0294
11.94	-2.97254
11.95	10.0256
11.96	14.0237
11.97	12.0218
11.98	4.01997
11.99	3.01814
12	6.01633
12.01	7.01453
12.02	18.0127
12.03	-4.98902
12.04	15.0092
12.05	2.0075
12.06	7.00579
12.07	9.00408
12.08	15.0024
12.09	6.00073
12.1	5.99908
12.11	2.99745
12.12	9.99583
12.13	1.99423
12.14	21.9926
12.15	11.9911
12.16	-3.01048
12.17	7.98798
12.18	-1.01354
12.19	0.984952
12.2	14.9835
12.21	10.982
12.22	4.98053
12.23	8.97909
12.24	19.9777
12.25	8.97626
12.26	7.97487
12.27	9.97349
12.28	7.97214
12.29	7.97079
12.3	11.9695
12.31	-2.03185
12.32	5.96686
12.33	11.9656
12.34	5.96432
12.35	3.96307
12.36	9.96184
12.37	13.9606
12.38	14.9594
12.39	2.95825
12.4	4.95708
12.41	4.95593
12.42	26.9548
12.43	2.95368
12.44	14.9526
12.45	4.9515
12.46	7.95043
12.47	17.9494
12.48	5.94834
12.49	7.94731
12.5	13.9463
12.51	-3.05468
12.52	10.9443
12.53	4.94339
12.54	10.9424
12.55	13.9415
12.56	5.94061
12.57	10.9397
12.58	10.9388
12.59	0.937981
12.6	17.9371
12.61	11.9363
12.62	8.93549
12.63	16.9347
12.64	0.933915
12.65	1.93315
12.66	14.9324
12.67	5.93167
12.68	7.93095
12.69	11.9302
12.7	-0.07044
12.71	15.9289
12.72	10.9282
12.73	18.9276
12.74	3.92698
12.75	2.92637
12.76	1.92578
12.77	4.9252
12.78	15.9246
12.79	14.9241
12.8	12.9236
12.81	15.9231
12.82	8.92257
12.83	0.922088
12.84	3.92162
12.85	4.92117
12.86	9.92074
12.87	5.92033
12.88	4.91993
12.89	10.9195
12.9	7.91917
12.91	2.91882
12.92	-8.08152
12.93	0.918159
12.94	2.91785
12.95	20.9176
12.96	10.9173
12.97	4.91703
12.98	0.916786
12.99	6.91656
13	4.91635
13.01	3.91615
13.02	4.91597
13.03	9.91581
13.04	-5.08434
13.05	9.91552
13.06	9.91541
13.07	6.9153
13.08	6.91522
13.09	11.9151
13.1	3.91509
13.11	8.91505
13.12	0.91503
13.13	2.91502
13.14	10.915
13.15	6.91505
13.16	10.9151
13.17	13.9151
13.18	1.91522
13.19	4.9153
13.2	8.9154
13.21	6.91552
13.22	-2.08435
13.23	-4.0842
13.24	8.91596
13.25	5.91614
13.26	14.9163
13.27	10.9165
13.28	4.91677
13.29	0.917016
13.3	4.91727
13.31	9.91755
13.32	4.91783
13.33	14.9181
13.34	5.91845
13.35	9.91879
13.36	0.91914
13.37	5.91951
13.38	5.91989
13.39	8.92028
13.4	4.92069
13.41	3.92112
13.42	-3.07844
13.43	0.922022
13.44	15.9225
13.45	8.92299
13.46	-3.07651
13.47	11.924
13.48	4.92455
13.49	13.9251
13.5	-4.07434
13.51	11.9262
13.52	9.92684
13.53	-3.07255
13.54	12.9281
13.55	9.92872
13.56	4.92938
13.57	4.93006
13.58	0.930745
13.59	10.9314
13.6	16.9322
13.61	5.9329
13.62	4.93365
13.63	6.93442
13.64	2.9352
13.65	-2.064
13.66	7.93681
13.67	3.93764
13.68	13.9385
13.69	8.93934
13.7	4.94021
13.71	3.9411
13.72	-1.058
13.73	2.94292
13.74	3.94385
13.75	-3.0552
13.76	-7.05423
13.77	-3.05325
13.78	10.9477
13.79	9.94875
13.8	11.9498
13.81	-2.04918
13.82	6.95187
13.83	-0.047055
13.84	6.95403
13.85	6.95513
13.86	6.95625
13.87	10.9574
13.88	3.95853
13.89	7.95969
13.9	5.96087
13.91	7.96206
13.92	4.96327
13.93	2.96449
13.94	0.965727
13.95	6.96698
13.96	21.9682
13.97	6.96953
13.98	-0.029171
13.99	11.9721
14	-2.02653
14.01	-0.025185
14.02	-1.02383
14.03	4.97755
14.04	9.97893
14.05	-7.01966
14.06	5.98176
14.07	6.98319
14.08	1.98464
14.09	-0.013895
14.1	3.98758
14.11	5.98908
14.12	6.99059
14.13	1.99211
14.14	2.99365
14.15	3.9952
14.16	3.99677
14.17	-3.00164
14.18	11
14.19	9.00157
14.2	3.0032
14.21	1.00484
14.22	-3.9935
14.23	9.00817
14.24	2.00986
14.25	1.01157
14.26	6.01328
14.27	0.015019
14.28	-1.98323
14.29	5.01853
14.3	7.02031
14.31	-1.9779
14.32	9.02391
14.33	-3.97427
14.34	-3.97243
14.35	-1.97058
14.36	-8.96871
14.37	-2.96683
14.38	7.03507
14.39	17.037
14.4	-4.96109
14.41	-7.95915
14.42	6.04281
14.43	15.0448
14.44	4.04676
14.45	0.048766
14.46	-1.94922
14.47	1.05281
14.48	1.05486
14.49	5.05692
14.5	0.058992
14.51	-4.93892
14.52	20.0632
14.53	0.065306
14.54	5.06744
14.55	-1.93041
14.56	2.07175
14.57	9.07393
14.58	1.07612
14.59	7.07833
14.6	2.08055
14.61	-4.91721
14.62	6.08504
14.63	9.08731
14.64	7.08959
14.65	5.09189
14.66	12.0942
14.67	0.096521
14.68	13.0989
14.69	0.101216
14.7	9.10359
14.71	9.10597
14.72	-1.89163
14.73	-6.88922
14.74	6.11321
14.75	4.11565
14.76	2.11811
14.77	0.120579
14.78	2.12306
14.79	7.12557
14.8	8.12808
14.81	0.130611
14.82	2.13316
14.83	3.13571
14.84	1.13829
14.85	1.14088
14.86	0.14348
14.87	9.1461
14.88	13.1487
14.89	7.15137
14.9	3.15404
14.91	2.15671
14.92	9.1594
14.93	-1.83789
14.94	1.16482
14.95	8.16756
14.96	5.17031
14.97	-5.82693
14.98	7.17585
14.99	4.17864
15	-6.81856
15.01	9.18426
15.02	5.1871
15.03	-0.810053
15.04	0.192811
15.05	-2.80431
15.06	1.19858
15.07	1.20149
15.08	2.20441
15.09	1.20735
15.1	4.2103
15.11	9.21326
15.12	0.216239
15.13	-0.780767
15.14	1.22224
15.15	5.22526
15.16	-4.7717
15.17	-3.76865
15.18	-7.76558
15.19	-1.76251
15.2	13.2406
15.21	8.2437
15.22	3.24682
15.23	-5.75004
15.24	-6.74689
15.25	3.25627
15.26	3.25945
15.27	5.26265
15.28	-0.734145
15.29	13.2691
15.3	-1.72769
15.31	-8.72443
15.32	-7.72117
15.33	0.28211
15.34	4.2854
15.35	3.28871
15.36	-6.70796
15.37	2.29537
15.38	6.29872
15.39	0.302088
15.4	0.305467
15.41	-0.691139
15.42	-1.68773
15.43	2.31569
15.44	4.31913
15.45	18.3226
15.46	-7.67396
15.47	0.32952
15.48	2.33301
15.49	-0.66348
15.5	6.34004
15.51	0.343576
15.52	-3.65287
15.53	2.35069
15.54	-3.64573
15.55	-1.64214
15.56	15.3615
15.57	10.3651
15.58	6.36872
15.59	1.37237
15.6	4.37603
15.61	-2.6203
15.62	0.383396
15.63	-1.6129
15.64	6.39082
15.65	-2.60545
15.66	7.3983
15.67	0.402059
15.68	-6.59417
15.69	1.40962
15.7	12.4134
15.71	5.41724
15.72	-0.578927
15.73	5.42492
15.74	11.4288
15.75	3.43265
15.76	3.43654
15.77	3.44044
15.78	-8.55565
15.79	0.448282
15.8	3.45222
15.81	7.45618
15.82	9.46015
15.83	-4.53586
15.84	-1.53187
15.85	-4.52785
15.86	1.47617
15.87	-4.51979
15.88	17.4843
15.89	-1.51166
15.9	-1.50758
15.91	1.49652
15.92	2.50062
15.93	3.50475
15.94	-4.49111
15.95	6.51304
15.96	-6.4828
15.97	9.52138
15.98	-0.474425
15.99	3.52978
16	7.534
16.01	9.53824
16.02	-2.45751
16.03	2.54675
16.04	0.551024
16.05	-4.44469
16.06	-0.440382
16.07	-1.43606
16.08	3.56827
16.09	1.57261
16.1	2.57697
16.11	1.58134
16.12	-2.41427
16.13	2.59013
16.14	4.59454
16.15	-2.40103
16.16	-6.39659
16.17	13.6079
16.18	3.61234
16.19	4.61682
16.2	-4.37868
16.21	-1.37417
16.22	3.63035
16.23	-7.36511
16.24	12.6394
16.25	8.644
16.26	1.64858
16.27	5.65317
16.28	1.65778
16.29	11.6624
16.3	1.66703
16.31	-1.32832
16.32	-0.323663
16.33	-4.31899
16.34	-5.3143
16.35	-3.3096
16.36	1.69511
16.37	-1.30016
16.38	0.704585
16.39	1.70934
16.4	-0.285891
16.41	11.7189
16.42	3.72369
16.43	-0.271501
16.44	12.7333
16.45	-0.261841
16.46	6.74301
16.47	-1.25213
16.48	5.75275
16.49	-0.242357
16.5	1.76255
16.51	-2.23253
16.52	3.7724
16.53	8.77734
16.54	1.7823
16.55	4.78727
16.56	-4.20774
16.57	-1.20274
16.58	0.802271
16.59	3.8073
16.6	6.81234
16.61	-5.18261
16.62	-3.17754
16.63	4.82754
16.64	-4.16737
16.65	0.837737
16.66	-5.15714
16.67	8.84799
16.68	-3.14686
16.69	1.8583
16.7	-6.13653
16.71	-1.13134
16.72	-2.12614
16.73	3.87907
16.74	0.884303
16.75	0.889543
16.76	-1.1052
16.77	-4.09994
16.78	2.90535
16.79	-5.08936
16.8	2.91595
16.81	3.92127
16.82	8.9266
16.83	9.93195
16.84	8.93731
16.85	5.94269
16.86	10.9481
16.87	-1.04653
16.88	19.9589
16.89	0.964316
16.9	0.969756
16.91	-4.02479
16.92	5.98068
16.93	4.98616
16.94	-1.00835
16.95	-2.00284
16.96	7.00268
16.97	-3.99179
16.98	-8.98624
16.99	2.01932
17	6.02489
17.01	6.03048
17.02	4.03608
17.03	9.04169
17.04	14.0473
17.05	-5.94705
17.06	2.05861
17.07	0.064272
17.08	5.06995
17.09	-4.92436
17.1	-2.91865
17.11	4.08707
17.12	-1.9072
17.13	-2.90146
17.14	4.1043
17.15	9.11007
17.16	-4.88415
17.17	-1.87835
17.18	6.12746
17.19	6.13328
17.2	12.1391
17.21	-3.85503
17.22	8.15083
17.23	10.1567
17.24	-2.83741
17.25	16.1685
17.26	15.1744
17.27	1.18034
17.28	-5.81372
17.29	-0.80777
17.3	3.1982
17.31	-0.795824
17.32	-1.78983
17.33	6.21617
17.34	-2.77781
17.35	4.22822
17.36	8.23427
17.37	5.24033
17.38	1.2464
17.39	3.25248
17.4	3.25858
17.41	-5.73531
17.42	3.27081
17.43	-0.723056
17.44	-3.71691
17.45	6.28925
17.46	3.29543
17.47	1.30161
17.48	4.30781
17.49	13.314
17.5	2.32025
17.51	0.326492
17.52	4.33274
17.53	6.33901
17.54	-9.65471
17.55	-3.64843
17.56	-3.64212
17.57	-2.63581
17.58	9.37052
17.59	1.37686
17.6	-0.616781
17.61	6.38959
17.62	6.39597
17.63	2.40236
17.64	-5.59124
17.65	2.41518
17.66	-2.57839
17.67	3.42806
17.68	5.43452
17.69	-4.55901
17.7	-0.552533
17.71	0.453962
17.72	1.46047
17.73	1.46699
17.74	-0.526475
17.75	2.48007
17.76	6.48663
17.77	3.4932
17.78	7.49979
17.79	-0.493617
17.8	-2.48701
17.81	4.51961
17.82	4.52625
17.83	0.532899
17.84	-10.4604
17.85	3.54623
17.86	5.55292
17.87	-7.44038
17.88	-1.43367
17.89	-0.426948
17.9	0.579789
17.91	-2.41346
17.92	3.5933
17.93	2.60007
17.94	6.60686
17.95	-1.38634
17.96	-0.379526
17.97	1.6273
17.98	11.6341
17.99	-1.35901
18	-1.35215
18.01	4.65473
18.02	-3.33839
18.03	-4.33149
18.04	3.67543
18.05	4.68235
18.06	0.689289
18.07	-7.30376
18.08	-3.2968
18.09	7.71017
18.1	-5.28284
18.11	3.72416
18.12	4.73117
18.13	-1.26181
18.14	3.74522
18.15	-6.24773
18.16	8.75932
18.17	3.76639
18.18	-0.226534
18.19	-2.21944
18.2	-1.21234
18.21	-9.20523
18.22	-1.19811
18.23	8.80903
18.24	1.81617
18.25	-3.17667
18.26	13.8305
18.27	5.83767
18.28	1.84486
18.29	2.85206
18.3	5.85926
18.31	5.86648
18.32	-0.126288
18.33	-2.11905
18.34	8.8882
18.35	0.89546
18.36	4.90273
18.37	6.91001
18.38	2.9173
18.39	2.9246
18.4	-3.0681
18.41	11.9392
18.42	-4.05345
18.43	4.95389
18.44	-0.038768
18.45	-6.03141
18.46	-1.02405
18.47	9.98332
18.48	-0.009293
18.49	-1.0019
18.5	1.0055
18.51	2.01291
18.52	8.02032
18.53	-0.972249
18.54	7.03519
18.55	1.04263
18.56	0.050081
18.57	3.05754
18.58	8.06501
18.59	9.07249
18.6	-3.92003
18.61	-2.91254
18.62	-4.90504
18.63	0.10247
18.64	7.10999
18.65	-6.88249
18.66	-4.87496
18.67	8.13258
18.68	8.14013
18.69	7.14768
18.7	1.15524
18.71	2.16281
18.72	2.17038
18.73	1.17796
18.74	4.18555
18.75	2.19315
18.76	15.2008
18.77	0.208363
18.78	7.21598
18.79	-2.7764
18.8	8.23123
18.81	-3.76113
18.82	2.24651
18.83	4.25416
18.84	-1.73819
18.85	-2.73053
18.86	5.27714
18.87	2.28481
18.88	-6.70751
18.89	3.30018
18.9	4.30787
18.91	2.31556
18.92	4.32327
18.93	2.33097
18.94	-2.66132
18.95	8.3464
18.96	-12.6459
18.97	-5.63814
18.98	1.36959
18.99	3.37733
19	-2.61493
19.01	10.3928
19.02	4.40057
19.03	-2.59167
19.04	2.41609
19.05	-1.57614
19.06	5.43163
19.07	5.43941
19.08	2.44719
19.09	-1.54503
19.1	-2.53724
19.11	6.47055
19.12	2.47835
19.13	1.48615
19.14	-12.506
19.15	-6.49823
19.16	2.50958
19.17	-1.48261
19.18	-0.474786
19.19	2.53304
19.2	-2.45914
19.21	9.54869
19.22	4.55653
19.23	7.56436
19.24	-0.427799
19.25	-0.419956
19.26	2.58789
19.27	-5.40426
19.28	3.60359
19.29	2.61144
19.3	-0.380702
19.31	-5.37284
19.32	8.63502
19.33	-6.35712
19.34	1.65075
19.35	6.65862
19.36	3.66649
19.37	2.67436
19.38	-0.317766
19.39	1.69011
19.4	1.69799
19.41	-1.29413
19.42	8.71375
19.43	3.72163
19.44	-11.2705
19.45	5.73741
19.46	4.74529
19.47	-2.24682
19.48	5.76107
19.49	1.76896
19.5	-3.22314
19.51	2.78475
19.52	-4.20735
19.53	0.800541
19.54	-1.19156
19.55	0.816334
19.56	8.82423
19.57	5.83213
19.58	5.84003
19.59	2.84793
19.6	-8.14417
19.61	8.86373
19.62	-1.12837
19.63	7.87953
19.64	-8.11257
19.65	-1.10468
19.66	10.9032
19.67	-3.08888
19.68	-4.08098
19.69	6.92692
19.7	-1.06518
19.71	-5.05728
19.72	5.95061
19.73	-0.041492
19.74	-6.0336
19.75	3.9743
19.76	1.98219
19.77	8.99008
19.78	5.99798
19.79	5.00587
19.8	-3.98624
19.81	11.0216
19.82	6.02953
19.83	4.03741
19.84	3.0453
19.85	-1.94682
19.86	10.0611
19.87	2.06894
19.88	-6.92319
19.89	10.0847
19.9	4.09256
19.91	-7.89957
19.92	-4.8917
19.93	-2.88384
19.94	0.124026
19.95	-0.868113
19.96	9.13974
19.97	-1.8524
19.98	3.15545
19.99	-0.836695
20	-0.828848
20.01	10.179
20.02	4.18684
20.03	-0.805322
20.04	6.20251
20.05	-1.78965
20.06	-1.78182
20.07	-4.774
20.08	-4.76618
20.09	5.24164
20.1	2.24946
20.11	-0.742731
20.12	-1.73492
20.13	1.27288
20.14	2.28068
20.15	-5.71152
20.16	2.29627
20.17	3.30406
20.18	2.31184
20.19	0.319622
20.2	3.3274
20.21	-3.66483
20.22	-7.65707
20.23	-0.649303
20.24	-1.64155
20.25	2.36621
20.26	5.37395
20.27	3.3817
20.28	2.38943
20.29	0.397167
20.3	2.40489
20.31	-5.58738
20.32	-2.57967
20.33	0.428045
20.34	-2.56425
20.35	-0.556548
20.36	11.4511
20.37	-0.541164
20.38	-1.53348
20.39	0.474198
20.4	2.48187
20.41	0.489535
20.42	2.4972
20.43	1.50485
20.44	4.5125
20.45	-3.47986
20.46	3.52777
20.47	1.5354
20.48	6.54302
20.49	4.55064
20.5	0.558246
20.51	-1.43415
20.52	-2.42656
20.53	7.58103
20.54	8.58861
20.55	9.59619
20.56	6.60375
20.57	1.61131
20.58	-6.38113
20.59	7.62641
20.6	0.633947
20.61	6.64148
20.62	3.649
20.63	4.65651
20.64	8.66402
20.65	6.67152
20.66	1.67901
20.67	-4.31351
20.68	-1.30603
20.69	-1.29856
20.7	-1.29111
20.71	0.716344
20.72	2.72378
20.73	1.73122
20.74	-2.26136
20.75	-1.25394
20.76	1.75347
20.77	-5.23913
20.78	8.76826
20.79	-0.224364
20.8	4.78301
20.81	4.79037
20.82	-1.20227
20.83	-6.19493
20.84	-2.1876
20.85	10.8197
20.86	8.82705
20.87	3.83435
20.88	-3.15835
20.89	6.84894
20.9	-1.14379
20.91	2.86348
20.92	-9.12926
20.93	-1.12201
20.94	1.88522
20.95	0.892451
20.96	-1.10033
20.97	4.90688
20.98	9.91407
20.99	-4.07874
21	-1.07157
21.01	-1.0644
21.02	5.94275
21.03	-3.05011
21.04	4.95703
21.05	-5.03585
21.06	6.97126
21.07	0.978356
21.08	0.985444
21.09	-1.00748
21.1	4.99959
21.11	17.0066
21.12	3.01368
21.13	3.02071
21.14	9.02773
21.15	0.03474
21.16	0.041735
21.17	0.048719
21.18	-0.944309
21.19	9.06265
21.2	7.0696
21.21	-1.92347
21.22	-0.916544
21.23	5.09037
21.24	2.09727
21.25	0.104151
21.26	1.11102
21.27	-0.882115
21.28	-2.87527
21.29	-1.86843
21.3	-3.86161
21.31	14.1452
21.32	4.15199
21.33	4.15878
21.34	-0.834453
21.35	3.1723
21.36	1.17905
21.37	5.18578
21.38	-5.80751
21.39	9.19919
21.4	4.20588
21.41	9.21256
21.42	-3.78078
21.43	4.22587
21.44	0.2325
21.45	0.239119
21.46	2.24573
21.47	2.25231
21.48	1.25889
21.49	-1.73455
21.5	4.272
21.51	1.27853
21.52	7.28505
21.53	-5.70844
21.54	-3.70195
21.55	-3.69548
21.56	-5.68902
21.57	4.31743
21.58	12.3239
21.59	-2.66973
21.6	10.3367
21.61	7.34305
21.62	7.34942
21.63	-3.64423
21.64	15.3621
21.65	3.36843
21.66	0.374737
21.67	1.38103
21.68	5.3873
21.69	-1.60644
21.7	0.399803
21.71	1.40603
21.72	7.41224
21.73	6.41843
21.74	-0.575389
21.75	1.43077
21.76	3.43692
21.77	1.44304
21.78	6.44916
21.79	0.455251
21.8	7.46133
21.81	6.46739
21.82	12.4734
21.83	-3.52054
21.84	1.48547
21.85	11.4915
21.86	-4.50256
21.87	1.5034
21.88	1.50934
21.89	-11.4847
21.9	-6.47883
21.91	-0.472941
21.92	2.53293
21.93	1.53878
21.94	-0.455383
21.95	-1.44957
21.96	4.55623
21.97	11.562
21.98	0.567777
21.99	0.573521
22	4.57925
22.01	5.58495
22.02	9.59065
22.03	4.59631
22.04	2.60197
22.05	3.6076
22.06	-1.38678
22.07	-1.38119
22.08	-4.37561
22.09	0.629945
22.1	-1.36452
22.11	-0.358997
22.12	1.6465
22.13	0.651984
22.14	9.65744
22.15	3.66289
22.16	-7.33169
22.17	3.67371
22.18	-4.32091
22.19	2.68446
22.2	2.6898
22.21	-4.30488
22.22	2.70043
22.23	-1.29429
22.24	-0.289027
22.25	3.71622
22.26	4.72144
22.27	2.72664
22.28	5.73182
22.29	-0.263019
22.3	4.74212
22.31	-1.25276
22.32	-3.24766
22.33	-3.24258
22.34	1.76247
22.35	-0.232492
22.36	-0.227477
22.37	-2.22248
22.38	-0.217512
22.39	1.78744
22.4	-0.207633
22.41	-2.20273
22.42	5.80216
22.43	1.80703
22.44	8.81187
22.45	0.816688
22.46	-8.17851
22.47	3.82626
22.48	-2.16898
22.49	1.83575
22.5	-3.15954
22.51	2.84515
22.52	2.84981
22.53	8.85446
22.54	3.85908
22.55	-1.13632
22.56	8.86825
22.57	-5.1272
22.58	2.87733
22.59	4.88184
22.6	-3.11367
22.61	2.89079
22.62	-3.10478
22.63	3.89964
22.64	-3.09597
22.65	8.9084
22.66	4.91274
22.67	-3.08294
22.68	-1.07864
22.69	1.92563
22.7	7.92988
22.71	-1.06589
22.72	0.938311
22.73	-1.05751
22.74	0.946643
22.75	-6.04923
22.76	2.95488
22.77	1.95896
22.78	-4.03698
22.79	0.967048
22.8	1.97106
22.81	1.97504
22.82	1.979
22.83	1.98293
22.84	4.98684
22.85	3.99072
22.86	5.99458
22.87	-2.00158
22.88	8.00222
22.89	2.00601
22.9	-0.990234
22.91	-4.9865
22.92	3.01721
22.93	18.0209
22.94	8.02454
22.95	2.02817
22.96	-2.96822
22.97	-4.96464
22.98	5.03891
22.99	10.0424
23	-4.95406
23.01	-5.95059
23.02	2.05286
23.03	3.05628
23.04	-2.94033
23.05	5.06304
23.06	-6.93361
23.07	7.0697
23.08	4.07299
23.09	14.0763
23.1	1.07949
23.11	-3.9173
23.12	3.08588
23.13	-1.91097
23.14	7.09216
23.15	-3.90474
23.16	0.098329
23.17	2.10137
23.18	-0.895609
23.19	9.10738
23.2	5.11034
23.21	1.11328
23.22	-3.88382
23.23	6.11906
23.24	-0.878087
23.25	3.12474
23.26	4.12753
23.27	-0.869703
23.28	17.133
23.29	2.13575
23.3	4.13843
23.31	10.1411
23.32	3.1437
23.33	1.1463
23.34	6.14886
23.35	-0.848597
23.36	-2.84609
23.37	0.156392
23.38	4.15884
23.39	2.16127
23.4	-1.83634
23.41	5.16602
23.42	3.16836
23.43	3.17066
23.44	7.17293
23.45	-6.82482
23.46	-1.8226
23.47	-6.82042
23.48	-2.81826
23.49	-1.81614
23.5	0.185961
23.51	7.18803
23.52	3.19006
23.53	-5.80793
23.54	-3.80595
23.55	-0.804009
23.56	7.19791
23.57	9.19979
23.58	2.20164
23.59	10.2035
23.6	0.205259
23.61	3.20702
23.62	-4.79125
23.63	0.21045
23.64	-0.787882
23.65	0.213756
23.66	-1.78464
23.67	-1.78306
23.68	5.21848
23.69	6.21999
23.7	2.22147
23.71	1.22292
23.72	6.22434
23.73	10.2257
23.74	-2.77292
23.75	2.2284
23.76	-1.77031
23.77	-1.76906
23.78	-4.76783
23.79	5.23336
23.8	0.234524
23.81	-2.76435
23.82	0.236748
23.83	5.23781
23.84	8.23884
23.85	3.23984
23.86	9.2408
23.87	-2.75826
23.88	8.24264
23.89	4.2435
23.9	9.24434
23.91	2.24514
23.92	-3.7541
23.93	2.24664
23.94	-4.75266
23.95	1.248
23.96	-2.75136
23.97	-1.75076
23.98	-0.750198
23.99	-1.74967
24	-2.74917
24.01	3.2513
24.02	3.25173
24.03	-4.74788
24.04	-5.74751
24.05	2.25281
24.06	-1.74689
24.07	-2.74663
24.08	3.25359
24.09	6.25379
24.1	9.25395
24.11	-2.74592
24.12	1.25417
24.13	3.25423
24.14	0.254261
24.15	6.25426
24.16	-4.74578
24.17	-4.74585
24.18	1.25405
24.19	1.25391
24.2	-3.74625
24.21	4.25355
24.22	-7.74668
24.23	0.253058
24.24	8.25276
24.25	-2.74756
24.26	6.25208
24.27	4.25169
24.28	2.25127
24.29	8.25082
24.3	2.25034
24.31	-5.75017
24.32	2.24929
24.33	-0.751288
24.34	12.2481
24.35	2.24747
24.36	-3.75319
24.37	-0.753888
24.38	-3.75461
24.39	5.24463
24.4	-9.75615
24.41	6.24303
24.42	0.242184
24.43	-0.75869
24.44	-2.75959
24.45	-4.76053
24.46	6.23851
24.47	-7.76248
24.48	2.2365
24.49	-5.76455
24.5	0.23437
24.51	-1.76674
24.52	-2.76787
24.53	0.230964
24.54	2.22977
24.55	4.22855
24.56	-0.772697
24.57	-2.77397
24.58	-3.77528
24.59	-2.77661
24.6	3.22203
24.61	4.22065
24.62	3.21923
24.63	-6.78221
24.64	-1.78368
24.65	-5.78518
24.66	5.2133
24.67	7.21175
24.68	3.21018
24.69	-4.79143
24.7	-1.79306
24.71	8.20529
24.72	7.20361
24.73	5.2019
24.74	3.20016
24.75	-2.8016
24.76	5.19662
24.77	0.194807
24.78	3.19297
24.79	7.19111
24.8	-0.81078
24.81	8.18731
24.82	-6.81463
24.83	0.183406
24.84	-5.81858
24.85	-7.82059
24.86	2.17737
24.87	-3.82469
24.88	-1.82678
24.89	-2.82889
24.9	-1.83103
24.91	0.166815
24.92	-5.83537
24.93	-0.837574
24.94	2.16019
24.95	4.15794
24.96	3.15566
24.97	-0.846637
24.98	8.15104
24.99	-4.85131
25	-0.853679
25.01	0.143927
25.02	0.141511
25.03	-3.86093
25.04	5.13661
25.05	-0.865874
25.06	-6.86838
25.07	-4.87091
25.08	3.12654
25.09	-2.87603
25.1	-0.878627
25.11	3.11876
25.12	-2.88388
25.13	2.11346
25.14	-2.88922
25.15	-2.89193
25.16	0.105351
25.17	0.102606
25.18	13.0998
25.19	-0.902947
25.2	1.09424
25.21	0.091417
25.22	-1.91143
25.23	-4.9143
25.24	0.082809
25.25	0.079899
25.26	3.07697
25.27	2.07402
25.28	3.07105
25.29	0.06806
25.3	-0.934949
25.31	3.06202
25.32	3.05897
25.33	-5.94409
25.34	2.05282
25.35	-0.950286
25.36	-2.95341
25.37	-1.95655
25.38	0.040284
25.39	-1.9629
25.4	-2.9661
25.41	2.03069
25.42	-1.97255
25.43	-0.975804
25.44	3.02092
25.45	3.01763
25.46	9.01433
25.47	-0.989
25.48	-5.99234
25.49	-1.9957
25.5	0.000918
25.51	-2.00248
25.52	4.99411
25.53	2.99068
25.54	-2.01276
25.55	4.98377
25.56	0.980292
25.57	-5.0232
25.58	-0.026718
25.59	-2.03025
25.6	2.96621
25.61	1.96265
25.62	-4.04093
25.63	-0.044525
25.64	-0.048134
25.65	-0.051758
25.66	0.944601
25.67	9.94094
25.68	1.93727
25.69	6.93359
25.7	0.929887
25.71	2.92617
25.72	4.92244
25.73	2.91869
25.74	-3.08507
25.75	-3.08884
25.76	-2.09263
25.77	4.90356
25.78	0.899746
25.79	-2.10409
25.8	-0.107932
25.81	0.888209
25.82	2.88434
25.83	3.88045
25.84	1.87655
25.85	-0.127367
25.86	4.86871
25.87	4.86477
25.88	-4.13919
25.89	-2.14315
25.9	-0.147133
25.91	-1.15112
25.92	-6.15513
25.93	-2.15915
25.94	-0.163175
25.95	0.832783
25.96	-6.17127
25.97	-6.17534
25.98	-1.17941
25.99	-6.1835
26	-1.1876
26.01	3.80828
26.02	-1.19584
26.03	-7.19998
26.04	-0.204122
26.05	1.79172
26.06	-8.21245
26.07	0.783372
26.08	-0.220818
26.09	3.77498
26.1	3.77077
26.11	-2.23345
26.12	5.76232
26.13	6.75807
26.14	11.7538
26.15	1.74956
26.16	-5.25471
26.17	-6.25899
26.18	-1.26329
26.19	8.73241
26.2	0.728102
26.21	-4.27622
26.22	-3.28055
26.23	-5.28488
26.24	-2.28923
26.25	4.70641
26.26	0.702049
26.27	-5.30232
26.28	-6.30671
26.29	-5.31109
26.3	2.68451
26.31	-5.3199
26.32	5.67569
26.33	-6.32873
26.34	-5.33317
26.35	1.6624
26.36	-1.34205
26.37	0.653499
26.38	1.64904
26.39	-0.355428
26.4	2.6401
26.41	-1.36438
26.42	4.63113
26.43	-7.37337
26.44	-2.37787
26.45	-5.38238
26.46	-4.38689
26.47	4.60859
26.48	3.60406
26.49	-0.400472
26.5	5.59499
26.51	6.59044
26.52	-4.41411
26.53	-2.41866
26.54	0.576775
26.55	-6.42779
26.56	-1.43237
26.57	1.56306
26.58	8.55847
26.59	-3.44611
26.6	0.549294
26.61	0.544696
26.62	-0.459906
26.63	0.535488
26.64	-3.46912
26.65	-2.47374
26.66	3.52164
26.67	1.51702
26.68	-2.48761
26.69	4.50776
26.7	0.503126
26.71	3.49849
26.72	-2.50615
26.73	3.4892
26.74	8.48455
26.75	8.4799
26.76	9.47525
26.77	8.47059
26.78	4.46593
26.79	3.46127
26.8	7.4566
26.81	-1.54807
26.82	-1.55274
26.83	7.44259
26.84	0.437915
26.85	-3.56676
26.86	1.42856
26.87	-0.57612
26.88	1.4192
26.89	-2.58548
26.9	3.40983
26.91	6.40514
26.92	8.40046
26.93	9.39577
26.94	-6.60892
26.95	7.38639
26.96	3.3817
26.97	5.37701
26.98	-1.62769
26.99	-7.63238
27	-7.63707
27.01	-5.64176
27.02	-1.64646
27.03	-3.65115
27.04	1.34416
27.05	1.33947
27.06	8.33477
27.07	6.33008
27.08	17.3254
27.09	1.3207
27.1	8.31601
27.11	7.31132
27.12	0.306637
27.13	5.30195
27.14	4.29727
27.15	2.29258
27.16	4.2879
27.17	0.283221
27.18	1.27854
27.19	1.27387
27.2	1.26919
27.21	1.26452
27.22	1.25985
27.23	2.25518
27.24	5.25052
27.25	7.24585
27.26	-1.75881
27.27	0.236536
27.28	-1.76812
27.29	17.2272
27.3	3.22258
27.31	3.21794
27.32	2.2133
27.33	2.20866
27.34	-7.79598
27.35	5.19939
27.36	9.19477
27.37	10.1901
27.38	15.1855
27.39	3.18091
27.4	6.1763
27.41	11.1717
27.42	7.16709
27.43	12.1625
27.44	5.1579
27.45	7.15331
27.46	6.14873
27.47	11.1442
27.48	13.1396
27.49	2.13501
27.5	2.13045
27.51	8.1259
27.52	4.12135
27.53	8.1168
27.54	2.11226
27.55	8.10773
27.56	13.1032
27.57	12.0987
27.58	5.09417
27.59	-5.91034
27.6	4.08516
27.61	7.08066
27.62	6.07618
27.63	9.0717
27.64	6.06722
27.65	9.06276
27.66	12.0583
27.67	7.05384
27.68	6.0494
27.69	14.045
27.7	10.0405
27.71	1.03611
27.72	15.0317
27.73	5.02729
27.74	6.0229
27.75	1.0185
27.76	13.0141
27.77	11.0098
27.78	6.00539
27.79	7.00103
27.8	2.99669
27.81	5.99235
27.82	13.988
27.83	-10.0163
27.84	6.97939
27.85	10.9751
27.86	8.9708
27.87	1.96652
27.88	6.96225
27.89	4.95799
27.9	10.9537
27.91	10.9495
27.92	0.945262
27.93	14.941
27.94	1.93683
27.95	6.93263
27.96	12.9284
27.97	11.9243
27.98	-4.07991
27.99	0.915937
28	7.91179
28.01	3.90766
28.02	1.90353
28.03	3.89942
28.04	9.89532
28.05	5.89123
28.06	-0.112843
28.07	1.88309
28.08	11.879
28.09	9.875
28.1	2.87097
28.11	2.86695
28.12	6.86295
28.13	4.85896
28.14	2.85498
28.15	3.85101
28.16	-0.152937
28.17	-2.15688
28.18	3.8392
28.19	0.835284
28.2	-2.16862
28.21	-7.1725
28.22	6.82362
28.23	3.81977
28.24	2.81592
28.25	4.81209
28.26	-4.19173
28.27	-2.19553
28.28	6.80068
28.29	3.79691
28.3	-0.206852
28.31	-0.210597
28.32	-10.2143
28.33	1.78196
28.34	2.77826
28.35	4.77457
28.36	0.770902
28.37	0.767247
28.38	6.76361
28.39	-4.24002
28.4	1.75638
28.41	-0.247217
28.42	-3.25079
28.43	-1.25435
28.44	4.7421
28.45	-8.26143
28.46	6.73506
28.47	6.73157
28.48	-3.27191
28.49	6.72463
28.5	-3.27882
28.51	-4.28225
28.52	-2.28566
28.53	3.71095
28.54	2.70757
28.55	2.70421
28.56	-0.299132
28.57	4.69754
28.58	0.694237
28.59	-0.309052
28.6	-1.31232
28.61	-5.31558
28.62	12.6812
28.63	-1.32203
28.64	-1.32523
28.65	-6.32841
28.66	5.66843
28.67	2.66529
28.68	2.66217
28.69	-10.3409
28.7	-3.34402
28.71	-2.34709
28.72	4.64987
28.73	-3.35316
28.74	0.64383
28.75	1.64084
28.76	-0.362127
28.77	6.63492
28.78	-3.368
28.79	3.62909
28.8	-4.3738
28.81	-0.376669
28.82	-3.37952
28.83	-5.38234
28.84	-1.38515
28.85	2.61206
28.86	-5.3907
28.87	-6.39344
28.88	-3.39617
28.89	2.60113
28.9	2.59845
28.91	1.59579
28.92	0.593157
28.93	-2.40946
28.94	-0.412051
28.95	-0.414623
28.96	-1.41717
28.97	3.5803
28.98	-0.422204
28.99	-0.424687
29	-6.42715
29.01	2.57042
29.02	3.568
29.03	-0.434391
29.04	-5.43676
29.05	1.56089
29.06	-2.44143
29.07	-2.44373
29.08	-2.446
29.09	-3.44826
29.1	-4.45049
29.11	-4.45269
29.12	2.54513
29.13	0.542971
29.14	3.54084
29.15	-3.46127
29.16	3.53664
29.17	-3.46542
29.18	-0.467452
29.19	-0.469464
29.2	-0.47145
29.21	-3.47341
29.22	0.524652
29.23	5.52274
29.24	0.520855
29.25	-1.48101
29.26	-3.48284
29.27	-5.48465
29.28	0.513565
29.29	-4.48819
29.3	2.51007
29.31	1.50837
29.32	0.506688
29.33	-1.49497
29.34	-5.49659
29.35	8.5018
29.36	-13.4998
29.37	0.498683
29.38	4.49716
29.39	-2.50433
29.4	-4.5058
29.41	0.492761
29.42	-3.50865
29.43	0.489963
29.44	-10.5114
29.45	-2.51272
29.46	-1.51403
29.47	2.4847
29.48	-0.516548
29.49	-5.51777
29.5	-3.51896
29.51	-3.52012
29.52	0.478748
29.53	-5.52236
29.54	3.47657
29.55	-0.524481
29.56	-2.5255
29.57	-8.52649
29.58	-9.52745
29.59	12.4716
29.6	1.47072
29.61	-1.53016
29.62	8.469
29.63	9.46819
29.64	3.4674
29.65	-9.53335
29.66	4.46593
29.67	-9.53477
29.68	0.464569
29.69	-0.536064
29.7	0.463333
29.71	1.46276
29.72	0.46222
29.73	-4.53829
29.74	4.46123
29.75	4.46078
29.76	-10.5396
29.77	-3.54002
29.78	-0.540377
29.79	-9.5407
29.8	6.45901
29.81	-6.54125
29.82	1.45852
29.83	3.45832
29.84	-7.54184
29.85	3.45803
29.86	4.45793
29.87	-1.54214
29.88	-1.54218
29.89	1.45782
29.9	-4.54215
29.91	-1.54208
29.92	-4.54199
29.93	-3.54186
29.94	-3.54169
29.95	-4.5415
29.96	-6.54127
29.97	7.45899
29.98	-9.54071
[truncated: 5,002 more rows]

## Sheet: 1B
1B
2-theta (deg)	Intensity (counts)
10.01	15.7161
10.02	-0.270201
10.03	1.74353
10.04	2.75729
10.05	9.77107
10.06	5.78488
10.07	-3.20129
10.08	-1.18744
10.09	-1.17357
10.1	-17.1597
10.11	4.85425
10.12	9.86819
10.13	-3.11784
10.14	4.89614
10.15	2.91016
10.16	6.92419
10.17	-5.06175
10.18	4.95232
10.19	-2.03358
10.2	-1.01946
10.21	3.99469
10.22	-6.99114
10.23	1.02304
10.24	-2.96275
10.25	7.05148
10.26	-2.93426
10.27	-0.919987
10.28	4.09431
10.29	-0.891374
10.3	-3.87703
10.31	3.13733
10.32	4.15171
10.33	-6.83389
10.34	6.18053
10.35	6.19497
10.36	1.20944
10.37	3.22392
10.38	5.23843
10.39	-0.747044
10.4	13.2675
10.41	13.2821
10.42	8.29666
10.43	-8.68874
10.44	-0.674109
10.45	-3.65946
10.46	-3.64479
10.47	-0.630108
10.48	7.3846
10.49	0.399325
10.5	1.41407
10.51	-0.571163
10.52	-4.55638
10.53	0.458425
10.54	-1.52675
10.55	17.4881
10.56	9.50295
10.57	5.51783
10.58	-3.46727
10.59	-3.45235
10.6	4.56259
10.61	-1.42246
10.62	4.59251
10.63	5.60751
10.64	-0.377482
10.65	-11.3625
10.66	-2.34741
10.67	6.66766
10.68	12.6827
10.69	-15.3022
10.7	8.71296
10.71	-0.271903
10.72	5.74325
10.73	5.75842
10.74	-9.22639
10.75	-5.21118
10.76	1.80404
10.77	2.81928
10.78	-11.1655
10.79	16.8498
10.8	-0.13489
10.81	4.88042
10.82	-2.10426
10.83	-8.08891
10.84	7.92645
10.85	10.9418
10.86	0.957216
10.87	-0.027376
10.88	-0.01195
10.89	5.00349
10.9	8.01895
10.91	-3.96558
10.92	-2.95009
10.93	13.0654
10.94	0.080937
10.95	5.09647
10.96	2.11203
10.97	-1.87241
10.98	-0.856824
10.99	-0.841225
11	3.17439
11.01	1.19002
11.02	-6.79434
11.03	0.221321
11.04	1.237
11.05	-3.74732
11.06	-4.73161
11.07	5.28411
11.08	2.29984
11.09	8.31559
11.1	-4.66865
11.11	2.34712
11.12	-4.63709
11.13	5.37872
11.14	-0.605465
11.15	-6.58963
11.16	1.42621
11.17	-4.55793
11.18	-3.54205
11.19	-7.52616
11.2	0.489735
11.21	8.50565
11.22	4.52158
11.23	5.53752
11.24	7.55347
11.25	2.56944
11.26	-6.41458
11.27	-5.39859
11.28	-2.38258
11.29	-6.36656
11.3	9.64947
11.31	-2.33449
11.32	7.68157
11.33	2.69764
11.34	-3.28628
11.35	4.72982
11.36	-7.25408
11.37	17.762
11.38	1.77817
11.39	4.79431
11.4	9.81046
11.41	-7.17337
11.42	-1.15719
11.43	-4.141
11.44	-13.1248
11.45	-7.10859
11.46	3.90763
11.47	0.923864
11.48	3.94011
11.49	-5.04364
11.5	-9.02737
11.51	7.98891
11.52	-1.9948
11.53	4.0215
11.54	9.03781
11.55	-4.94587
11.56	4.07046
11.57	0.086803
11.58	2.10316
11.59	1.11952
11.6	2.13589
11.61	8.15227
11.62	-5.83134
11.63	-0.814935
11.64	3.20148
11.65	5.2179
11.66	-0.765671
11.67	1.25077
11.68	8.26722
11.69	0.283679
11.7	8.30015
11.71	-6.68337
11.72	7.33311
11.73	4.34961
11.74	-0.633887
11.75	3.38263
11.76	7.39915
11.77	-8.58432
11.78	2.43222
11.79	14.4488
11.8	5.46532
11.81	-0.518112
11.82	-10.5015
11.83	7.51504
11.84	3.53163
11.85	-2.45177
11.86	4.56483
11.87	-8.41855
11.88	0.598066
11.89	2.61469
11.9	-1.36867
11.91	7.64797
11.92	2.66462
11.93	2.68128
11.94	3.69795
11.95	9.71462
11.96	-4.2687
11.97	3.74798
11.98	-0.235324
11.99	-9.21862
12	10.7981
12.01	-3.18521
12.02	2.83151
12.03	-7.15176
12.04	-4.13503
12.05	-3.11829
12.06	-4.10154
12.07	4.91521
12.08	0.931962
12.09	-3.05128
12.1	6.96549
12.11	14.9823
12.12	6.99905
12.13	-1.98417
12.14	0.032623
12.15	1.04942
12.16	6.06622
12.17	-0.916973
12.18	-2.90016
12.19	3.11666
12.2	-8.86652
12.21	22.1503
12.22	-8.83286
12.23	8.18397
12.24	-0.799187
12.25	12.2177
12.26	-2.76549
12.27	-1.74864
12.28	12.2682
12.29	4.28508
12.3	11.3019
12.31	10.3188
12.32	14.3357
12.33	8.35257
12.34	4.36946
12.35	2.38634
12.36	4.40323
12.37	4.42012
12.38	7.43702
12.39	-3.54608
12.4	-15.5292
12.41	-5.51227
12.42	5.50464
12.43	7.52155
12.44	-5.46153
12.45	-1.44461
12.46	-2.42769
12.47	-11.4108
12.48	4.60616
12.49	10.6231
12.5	-1.35998
12.51	4.65695
12.52	-3.32612
12.53	-2.30918
12.54	7.70776
12.55	3.7247
12.56	2.74165
12.57	0.758591
12.58	7.77554
12.59	-7.20751
12.6	6.80944
12.61	6.82639
12.62	-1.15666
12.63	2.8603
12.64	-4.12275
12.65	3.89421
12.66	-2.08883
12.67	3.92812
12.68	-3.05492
12.69	-8.03796
12.7	13.979
12.71	5.99596
12.72	-2.98707
12.73	5.02989
12.74	-3.95315
12.75	0.063814
12.76	-1.91922
12.77	8.09774
12.78	-1.8853
12.79	0.131666
12.8	1.14863
12.81	1.16559
12.82	0.182553
12.83	-2.80049
12.84	2.21648
12.85	12.2334
12.86	-4.7496
12.87	3.26736
12.88	2.28431
12.89	-1.69873
12.9	14.3182
12.91	-9.66482
12.92	0.352136
12.93	1.36909
12.94	3.38604
12.95	-4.59701
12.96	5.41994
12.97	1.43688
12.98	1.45383
12.99	0.470772
13	-0.512287
13.01	-2.49535
13.02	9.52159
13.03	-8.46148
13.04	6.55546
13.05	-2.42761
13.06	-8.41069
13.07	3.60624
13.08	-3.37684
13.09	9.64008
13.1	-3.343
13.11	-4.32608
13.12	1.69083
13.13	-2.29226
13.14	2.72464
13.15	-0.258456
13.16	11.7584
13.17	13.7753
13.18	8.79223
13.19	5.80912
13.2	-3.174
13.21	-2.15711
13.22	14.8598
13.23	2.87664
13.24	6.89351
13.25	3.91037
13.26	7.92723
13.27	-1.05591
13.28	-3.03905
13.29	8.9778
13.3	-5.00536
13.31	3.01148
13.32	-6.97169
13.33	3.04514
13.34	-0.93803
13.35	0.07879
13.36	-3.90439
13.37	1.11242
13.38	0.129222
13.39	4.14602
13.4	11.1628
13.41	9.17961
13.42	6.19639
13.43	4.21317
13.44	-4.77006
13.45	-3.75329
13.46	2.26347
13.47	7.28022
13.48	-4.70303
13.49	-13.6863
13.5	-5.66955
13.51	13.3472
13.52	2.36391
13.53	6.38063
13.54	5.39734
13.55	3.41404
13.56	5.43074
13.57	8.44743
13.58	6.46412
13.59	7.48079
13.6	0.497464
13.61	5.51413
13.62	9.53078
13.63	-5.45257
13.64	-1.43593
13.65	3.58071
13.66	-2.40267
13.67	6.61395
13.68	-4.36944
13.69	6.64717
13.7	2.66376
13.71	6.68035
13.72	-0.303072
13.73	4.7135
13.74	0.730061
13.75	-3.25338
13.76	-5.23684
13.77	-10.2203
13.78	10.7962
13.79	-5.18725
13.8	1.82926
13.81	1.84576
13.82	0.862256
13.83	-6.12126
13.84	-6.10478
13.85	3.91168
13.86	7.92814
13.87	-5.05541
13.88	4.96103
13.89	3.97745
13.9	-0.006126
13.91	-2.98972
13.92	-3.97332
13.93	8.04307
13.94	-0.940547
13.95	3.07582
13.96	3.09218
13.97	1.10853
13.98	-0.875129
13.99	8.1412
14	4.15752
14.01	0.173825
14.02	0.190122
14.03	-2.79359
14.04	3.22268
14.05	6.23895
14.06	2.2552
14.07	5.27144
14.08	7.28768
14.09	-3.6961
14.1	-0.679894
14.11	11.3363
14.12	0.352489
14.13	-1.63134
14.14	-2.61517
14.15	-4.59902
14.16	-7.58288
14.17	0.433243
14.18	-4.55064
14.19	-2.53454
14.2	-3.51845
14.21	4.49763
14.22	13.5137
14.23	6.52975
14.24	8.54579
14.25	-3.43818
14.26	1.57784
14.27	2.59384
14.28	0.609829
14.29	5.62581
14.3	3.64177
14.31	4.65772
14.32	-4.32634
14.33	0.689584
14.34	-1.29451
14.35	-5.27861
14.36	6.73728
14.37	11.7531
14.38	6.769
14.39	-7.21515
14.4	2.80068
14.41	-3.18351
14.42	1.83229
14.43	-5.15192
14.44	4.86385
14.45	7.87961
14.46	-6.10465
14.47	8.91108
14.48	2.9268
14.49	12.9425
14.5	0.958183
14.51	5.97385
14.52	4.98951
14.53	-6.99485
14.54	5.02077
14.55	0.036384
14.56	2.05198
14.57	3.06756
14.58	4.08312
14.59	-4.90133
14.6	-3.8858
14.61	0.129721
14.62	3.14522
14.63	-1.83929
14.64	6.17618
14.65	2.19163
14.66	-7.79293
14.67	13.2225
14.68	2.23789
14.69	-6.74672
14.7	3.26865
14.71	3.28401
14.72	5.29935
14.73	-0.685328
14.74	-4.67002
14.75	-2.65474
14.76	-12.6395
14.77	3.37579
14.78	-4.60897
14.79	-2.59375
14.8	0.42145
14.81	5.43663
14.82	1.4518
14.83	-7.53305
14.84	4.48208
14.85	-1.5028
14.86	1.5123
14.87	-4.47262
14.88	-4.45756
14.89	3.55748
14.9	1.5725
14.91	-5.41249
14.92	0.602497
14.93	6.61747
14.94	-0.367583
14.95	-7.35265
14.96	10.6623
14.97	-0.322842
14.98	1.69203
14.99	0.70689
15	2.72173
15.01	1.73655
15.02	10.7513
15.03	-5.23387
15.04	-0.219113
15.05	8.79563
15.06	-2.18965
15.07	2.82505
15.08	-0.160265
15.09	-4.1456
15.1	-7.13096
15.11	1.88366
15.12	12.8983
15.13	-2.08715
15.14	0.927409
15.15	0.941951
15.16	-8.04353
15.17	-1.02903
15.18	5.98545
15.19	-8.7e-05
15.2	-2.98565
15.21	5.02877
15.22	1.04317
15.23	1.05754
15.24	5.0719
15.25	-5.91377
15.26	1.10054
15.27	-2.88517
15.28	-0.870896
15.29	-0.856648
15.3	-0.842421
15.31	3.17178
15.32	0.185966
15.33	3.20013
15.34	15.2143
15.35	1.22838
15.36	-2.75752
15.37	9.25655
15.38	8.2706
15.39	2.28463
15.4	5.29863
15.41	1.31262
15.42	3.32658
15.43	2.34051
15.44	5.35443
15.45	10.3683
15.46	5.38219
15.47	2.39604
15.48	0.409859
15.49	3.42366
15.5	-0.562566
15.51	-6.54881
15.52	-4.53508
15.53	8.47862
15.54	9.4923
15.55	3.50596
15.56	-2.48041
15.57	-2.46679
15.58	-5.45321
15.59	1.56035
15.6	0.573891
15.61	2.5874
15.62	-2.39911
15.63	-5.38564
15.64	1.6278
15.65	3.64121
15.66	1.65461
15.67	4.66797
15.68	-2.31869
15.69	4.69463
15.7	6.70792
15.71	1.72119
15.72	0.734426
15.73	3.74764
15.74	2.76083
15.75	2.774
15.76	-5.21286
15.77	-3.19975
15.78	2.81334
15.79	13.8264
15.8	-8.16057
15.81	3.85244
15.82	-1.13457
15.83	7.87839
15.84	6.89132
15.85	-4.09578
15.86	-1.0829
15.87	-9.07005
15.88	-1.05722
15.89	5.95558
15.9	6.96835
15.91	-1.0189
15.92	-4.00619
15.93	-6.9935
15.94	-7.98083
15.95	2.0318
15.96	-10.9556
15.97	1.057
15.98	1.06955
15.99	-8.91792
16	-0.905421
16.01	12.1071
16.02	3.1195
16.03	-2.86809
16.04	-5.8557
16.05	3.15666
16.06	-9.83101
16.07	-0.818704
16.08	6.19357
16.09	3.20582
16.1	-1.78196
16.11	5.23023
16.12	8.24239
16.13	-1.74548
16.14	-0.733375
16.15	-5.7213
16.16	0.290746
16.17	1.30276
16.18	7.31475
16.19	0.326709
16.2	4.33864
16.21	-0.649462
16.22	-4.63759
16.23	7.37425
16.24	5.38606
16.25	-6.60216
16.26	0.409592
16.27	-3.57869
16.28	7.433
16.29	4.44467
16.3	5.4563
16.31	3.4679
16.32	4.47947
16.33	-1.50899
16.34	4.50252
16.35	-3.486
16.36	-4.47456
16.37	-0.463139
16.38	4.54825
16.39	-0.440397
16.4	-1.42907
16.41	2.58222
16.42	-0.406518
16.43	-7.39529
16.44	5.61591
16.45	3.62708
16.46	2.63822
16.47	-5.35068
16.48	5.66039
16.49	2.67143
16.5	4.68244
16.51	6.69342
16.52	-5.29564
16.53	9.71528
16.54	0.726157
16.55	-0.262994
16.56	-2.25218
16.57	1.7586
16.58	3.76936
16.59	2.78007
16.6	6.79076
16.61	4.80141
16.62	-0.187971
16.63	8.82262
16.64	1.83317
16.65	0.843689
16.66	1.85417
16.67	-3.13537
16.68	5.87505
16.69	-0.114565
16.7	4.89579
16.71	-0.093894
16.72	-1.08361
16.73	-1.07336
16.74	7.93686
16.75	2.94704
16.76	7.95719
16.77	3.96731
16.78	6.97739
16.79	12.9874
16.8	2.99744
16.81	-10.9926
16.82	11.0174
16.83	-0.972727
16.84	-2.96285
16.85	1.04698
16.86	-0.943213
16.87	-0.933444
16.88	5.07629
16.89	4.08599
16.9	0.095655
16.91	7.10529
16.92	9.11488
16.93	9.12445
16.94	-0.866026
16.95	-0.856531
16.96	3.15293
16.97	-0.837644
16.98	-1.82825
16.99	-1.81889
17	6.19043
17.01	-2.80028
17.02	-1.79102
17.03	10.2182
17.04	-7.7726
17.05	-1.76344
17.06	0.245683
17.07	-2.74523
17.08	4.26383
17.09	-5.72714
17.1	-3.71815
17.11	-6.70919
17.12	-1.70026
17.13	1.30863
17.14	4.3175
17.15	4.32632
17.16	5.33512
17.17	-2.65612
17.18	0.352616
17.19	-7.63868
17.2	4.36998
17.21	-3.62138
17.22	-2.61278
17.23	-3.60421
17.24	-5.59567
17.25	8.41284
17.26	2.42131
17.27	-1.57024
17.28	2.43817
17.29	9.44655
17.3	-0.5451
17.31	7.46322
17.32	5.4715
17.33	7.47976
17.34	-3.51202
17.35	1.49618
17.36	0.504337
17.37	4.51247
17.38	-2.47943
17.39	6.52864
17.4	1.53668
17.41	4.54468
17.42	-0.447341
17.43	8.56061
17.44	3.56852
17.45	9.57641
17.46	8.58426
17.47	10.5921
17.48	7.59988
17.49	-3.39235
17.5	-10.3846
17.51	7.62309
17.52	4.63076
17.53	2.63841
17.54	6.64602
17.55	5.65361
17.56	1.66116
17.57	-8.33131
17.58	-4.32381
17.59	-0.316348
17.6	5.69109
17.61	0.698499
17.62	2.70588
17.63	2.71323
17.64	2.72055
17.65	-8.27216
17.66	9.73511
17.67	-3.25766
17.68	9.74955
17.69	-0.243273
17.7	-1.23612
17.71	-1.229
17.72	-1.22191
17.73	3.78515
17.74	-2.20781
17.75	-10.2008
17.76	-3.19383
17.77	2.81312
17.78	2.82005
17.79	-2.17306
17.8	3.83381
17.81	-6.15935
17.82	-6.15254
17.83	10.8542
17.84	4.861
17.85	-8.13227
17.86	3.87443
17.87	-8.11889
17.88	2.88775
17.89	-5.10563
17.9	1.90097
17.91	1.90753
17.92	2.91407
17.93	-2.07942
17.94	3.92707
17.95	5.93352
17.96	-5.06004
17.97	-0.05364
17.98	3.95274
17.99	-5.04091
18	-1.03459
18.01	-4.02829
18.02	2.97799
18.03	3.98423
18.04	-2.00955
18.05	4.99665
18.06	2.00282
18.07	-1.99104
18.08	-5.98493
18.09	-7.97884
18.1	0.02723
18.11	1.03327
18.12	12.0393
18.13	6.04527
18.14	12.0512
18.15	0.057173
18.16	0.063086
18.17	6.06897
18.18	8.07484
18.19	-2.91933
18.2	2.08649
18.21	0.092273
18.22	7.09804
18.23	2.10377
18.24	-0.890514
18.25	-5.88483
18.26	0.120839
18.27	-5.87352
18.28	9.13209
18.29	5.13769
18.3	2.14325
18.31	-4.85121
18.32	4.15431
18.33	10.1598
18.34	3.16528
18.35	0.170725
18.36	-3.82385
18.37	0.181547
18.38	-2.81308
18.39	2.19227
18.4	3.1976
18.41	3.20291
18.42	2.20819
18.43	8.21345
18.44	4.21868
18.45	6.22389
18.46	8.22908
18.47	5.23425
18.48	4.23939
18.49	-6.75549
18.5	4.24961
18.51	6.25469
18.52	0.259738
18.53	0.264768
18.54	-2.73022
18.55	3.27476
18.56	-4.72028
18.57	-5.71534
18.58	-0.71042
18.59	-0.705525
18.6	-1.70065
18.61	-3.6958
18.62	-1.69097
18.63	-0.686162
18.64	5.31862
18.65	-9.67661
18.66	4.32813
18.67	2.33285
18.68	-4.66245
18.69	-0.657768
18.7	-4.65311
18.71	7.35152
18.72	0.35614
18.73	11.3607
18.74	1.36531
18.75	0.369857
18.76	2.37439
18.77	15.3789
18.78	-5.61661
18.79	-2.61214
18.8	4.3923
18.81	8.39673
18.82	-1.59886
18.83	-12.5945
18.84	2.40989
18.85	1.41424
18.86	9.41856
18.87	1.42287
18.88	7.42715
18.89	2.43142
18.9	-2.56433
18.91	4.43989
18.92	5.4441
18.93	-3.55172
18.94	1.45245
18.95	1.4566
18.96	8.46073
18.97	-4.53516
18.98	2.46893
18.99	-3.527
19	1.47705
19.01	4.48108
19.02	-6.51491
19.03	3.48909
19.04	2.49306
19.05	15.497
19.06	2.50096
19.07	-1.49512
19.08	11.5088
19.09	8.51266
19.1	-0.483476
19.11	6.52037
19.12	-3.4758
19.13	9.52801
19.14	-2.4682
19.15	11.5356
19.16	8.53932
19.17	-8.45694
19.18	3.54678
19.19	2.55048
19.2	1.55416
19.21	0.55783
19.22	5.56148
19.23	6.56511
19.24	-7.43128
19.25	0.572319
19.26	0.575898
19.27	-9.42054
19.28	1.583
19.29	10.5865
19.3	1.59004
19.31	7.59354
19.32	7.59701
19.33	1.60047
19.34	3.60392
19.35	2.60734
19.36	-2.38925
19.37	7.61415
19.38	-1.38247
19.39	1.62089
19.4	6.62423
19.41	3.62756
19.42	-4.36913
19.43	0.63417
19.44	2.63745
19.45	5.64072
19.46	4.64396
19.47	6.6472
19.48	-1.34959
19.49	-5.34638
19.5	-5.3432
19.51	6.65998
19.52	3.66313
19.53	-1.33373
19.54	-3.3306
19.55	2.67251
19.56	8.6756
19.57	2.67868
19.58	2.68175
19.59	-5.3152
19.6	0.687832
19.61	-5.30915
19.62	-4.30614
19.63	3.69685
19.64	4.69983
19.65	-3.29721
19.66	6.70574
19.67	-4.29133
19.68	-0.288409
19.69	2.7145
19.7	-2.28261
19.71	10.7203
19.72	2.72313
19.73	1.72598
19.74	1.72881
19.75	-2.26836
19.76	-0.265554
19.77	6.73724
19.78	3.74002
19.79	-1.25721
19.8	3.74555
19.81	4.74829
19.82	2.75102
19.83	-4.24627
19.84	1.75643
19.85	8.75912
19.86	-5.2382
19.87	9.76446
19.88	1.76711
19.89	-1.23025
19.9	4.77238
19.91	-5.22501
19.92	8.77759
19.93	-0.219821
19.94	2.78275
19.95	4.78532
19.96	2.78787
19.97	-1.20959
19.98	0.792936
19.99	-2.20455
20	-2.20205
20.01	9.80045
20.02	-4.19707
20.03	-2.19461
20.04	1.80785
20.05	1.8103
20.06	-8.18727
20.07	1.81515
20.08	-4.18244
20.09	6.81996
20.1	0.822351
20.11	-1.17527
20.12	0.827095
20.13	5.82945
20.14	6.8318
20.15	8.83413
20.16	0.836453
20.17	2.83876
20.18	4.84107
20.19	3.84336
20.2	-1.15436
20.21	9.84791
20.22	-0.14983
20.23	4.85242
20.24	7.85466
20.25	-5.14311
20.26	-9.14089
20.27	-5.13868
20.28	7.86352
20.29	-0.134289
20.3	0.867892
20.31	5.87006
20.32	2.87222
20.33	-4.12562
20.34	-4.12348
20.35	3.87865
20.36	4.88078
20.37	-6.11711
20.38	-10.115
20.39	2.88709
20.4	2.88918
20.41	-5.10874
20.42	3.89333
20.43	7.89539
20.44	-5.10256
20.45	3.89949
20.46	-1.09848
20.47	6.90355
20.48	0.905567
20.49	-0.092423
20.5	1.90958
20.51	-2.08843
20.52	-1.08644
20.53	5.91554
20.54	-0.082495
20.55	-5.08053
20.56	-3.07858
20.57	0.923367
20.58	4.9253
20.59	4.92724
20.6	8.92916
20.61	6.93107
20.62	6.93298
20.63	10.9349
20.64	7.93678
20.65	2.93866
20.66	2.94055
20.67	5.94242
20.68	3.94428
20.69	3.94614
20.7	0.947994
20.71	10.9498
20.72	-6.04832
20.73	-6.04649
20.74	8.95534
20.75	-4.04284
20.76	0.958968
20.77	11.9608
20.78	3.96257
20.79	-2.03563
20.8	-3.03384
20.81	-3.03206
20.82	-7.03029
20.83	-8.02852
20.84	9.97325
20.85	-0.024992
20.86	-5.02324
20.87	11.9785
20.88	5.98025
20.89	5.98199
20.9	3.98372
20.91	-10.0146
20.92	-2.01283
20.93	1.98888
20.94	8.99059
20.95	12.9923
20.96	7.994
20.97	-1.00431
20.98	-4.00261
20.99	-4.00093
21	6.00075
21.01	6.00243
21.02	-1.9959
21.03	8.00577
21.04	3.00744
21.05	-1.9909
21.06	-3.98925
21.07	12.0124
21.08	-0.98595
21.09	7.01569
21.1	12.0173
21.11	12.019
21.12	-3.9794
21.13	7.02223
21.14	15.0239
21.15	5.02548
21.16	10.0271
21.17	2.02871
21.18	-2.96968
21.19	0.031926
21.2	6.03353
21.21	4.03513
21.22	4.03673
21.23	0.038326
21.24	0.039919
21.25	12.0415
21.26	-2.9569
21.27	5.04468
21.28	4.04626
21.29	3.04784
21.3	1.04942
21.31	-4.94901
21.32	-1.94744
21.33	11.0541
21.34	3.0557
21.35	-3.94273
21.36	2.05883
21.37	5.06039
21.38	3.06195
21.39	10.0635
21.4	-2.93493
21.41	-1.93338
21.42	4.06818
21.43	2.06973
21.44	-0.928721
21.45	1.07283
21.46	-2.92562
21.47	3.07592
21.48	2.07747
21.49	-1.92099
21.5	5.08056
21.51	2.0821
21.52	-9.91636
21.53	1.08518
21.54	2.08672
21.55	-5.91174
21.56	5.0898
21.57	2.09134
21.58	-3.90713
21.59	4.09441
21.6	2.09595
21.61	1.09749
21.62	9.09902
21.63	2.10056
21.64	-6.8979
21.65	9.10364
21.66	-1.89483
21.67	3.10671
21.68	2.10825
21.69	-2.89021
21.7	0.111325
21.71	-4.88713
21.72	16.1144
21.73	-1.88406
21.74	1.11749
21.75	-0.880971
21.76	7.12057
21.77	-6.87788
21.78	11.1237
21.79	3.12521
21.8	-0.873246
21.81	-0.871697
21.82	1.12985
21.83	11.1314
21.84	0.132957
21.85	2.13451
21.86	3.13607
21.87	5.13762
21.88	5.13919
21.89	3.14075
21.9	-4.85769
21.91	8.14387
21.92	-1.85456
21.93	-0.852989
21.94	-2.85142
21.95	1.15016
21.96	-4.84827
21.97	-1.84669
21.98	10.1549
21.99	1.15648
22	7.15806
22.01	-2.84035
22.02	0.161244
22.03	9.16284
22.04	0.164436
22.05	16.166
22.06	5.16764
22.07	2.16925
22.08	5.17086
22.09	3.17247
22.1	3.17409
22.11	-2.82429
22.12	6.17733
22.13	2.17896
22.14	2.18059
22.15	-0.817775
22.16	7.18386
22.17	-2.81449
22.18	6.18715
22.19	3.1888
22.2	5.19046
22.21	5.19212
22.22	0.193778
22.23	4.19545
22.24	5.19712
22.25	4.19879
22.26	0.200473
22.27	-3.79784
22.28	5.20385
22.29	-0.794457
22.3	-0.792758
22.31	0.208947
22.32	2.21066
22.33	-0.78763
22.34	-6.78591
22.35	19.2158
22.36	1.21754
22.37	6.21928
22.38	0.221019
22.39	8.22277
22.4	2.22452
22.41	5.22627
22.42	13.228
22.43	1.22981
22.44	-0.76842
22.45	11.2334
22.46	15.2351
22.47	2.23694
22.48	2.23874
22.49	-1.75946
22.5	-6.75765
22.51	-4.75583
22.52	9.24599
22.53	1.24782
22.54	4.24966
22.55	-3.7485
22.56	-9.74664
22.57	-0.744788
22.58	10.2571
22.59	-4.74105
22.6	-8.73918
22.61	7.26271
22.62	0.264601
22.63	-4.7335
22.64	5.26841
22.65	4.27032
22.66	-2.72776
22.67	1.27417
22.68	2.27611
22.69	4.27805
22.7	3.28
22.71	1.28196
22.72	-5.71607
22.73	-5.7141
22.74	-2.71211
22.75	-4.71012
22.76	5.29188
22.77	9.29389
22.78	-6.7041
22.79	9.29793
22.8	6.29996
22.81	-6.698
22.82	-3.69595
22.83	-1.69389
22.84	-2.69182
22.85	11.3103
22.86	3.31234
22.87	1.31443
22.88	3.31654
22.89	4.31865
22.9	-0.679231
22.91	6.3229
22.92	1.32504
22.93	9.32719
22.94	7.32935
22.95	-5.66848
22.96	5.33369
22.97	-3.66412
22.98	3.33808
22.99	5.34029
23	-3.6575
23.01	-2.65527
23.02	0.346968
23.03	2.34922
23.04	2.35147
23.05	5.35374
23.06	1.35602
23.07	6.35831
23.08	2.36061
23.09	5.36292
23.1	2.36524
23.11	1.36757
23.12	-2.63009
23.13	-5.62774
23.14	16.3746
23.15	2.377
23.16	4.37938
23.17	-1.61822
23.18	3.38419
23.19	5.38661
23.2	2.38904
23.21	12.3915
23.22	2.39393
23.23	9.3964
23.24	7.39888
23.25	-6.59864
23.26	2.40386
23.27	0.406375
23.28	-4.5911
23.29	-3.58857
23.3	8.41398
23.31	0.416543
23.32	3.41912
23.33	-2.5783
23.34	4.4243
23.35	2.42691
23.36	-9.57047
23.37	-1.56784
23.38	-0.565189
23.39	6.43747
23.4	3.44014
23.41	3.44283
23.42	3.44553
23.43	13.4482
23.44	5.45096
23.45	-0.546298
23.46	-2.54355
23.47	-5.54078
23.48	-2.538
23.49	4.46479
23.5	9.46759
23.51	14.4704
23.52	1.47324
23.53	1.47609
23.54	14.4789
23.55	8.48182
23.56	4.48471
23.57	5.48761
23.58	4.49053
23.59	1.49346
23.6	1.4964
23.61	0.499359
23.62	-1.49767
23.63	-2.49468
23.64	5.50832
23.65	-7.48866
23.66	2.51437
23.67	3.51742
23.68	11.5205
23.69	0.523552
23.7	-1.47336
23.71	2.52975
23.72	-2.46714
23.73	-3.464
23.74	-3.46086
23.75	-7.4577
23.76	-2.45452
23.77	-4.45133
23.78	-1.44813
23.79	3.55509
23.8	-2.44168
23.81	1.56156
23.82	-1.43518
23.83	-6.43191
23.84	1.57137
23.85	-0.42533
23.86	-1.42202
23.87	4.5813
23.88	-5.41536
23.89	2.58799
23.9	6.59135
23.91	2.59472
23.92	3.59811
23.93	-1.39849
23.94	0.604922
23.95	5.60835
23.96	-0.388217
23.97	-2.38477
23.98	0.618692
23.99	0.622165
24	7.62565
24.01	6.62915
24.02	7.63265
24.03	-6.36383
24.04	1.6397
24.05	-1.35675
24.06	2.6468
24.07	-12.3496
24.08	0.653944
24.09	6.65753
24.1	4.66113
24.11	8.66474
24.12	0.668361
24.13	-3.32801
24.14	3.67563
24.15	-1.32071
24.16	2.68295
24.17	6.68662
24.18	0.690307
24.19	2.694
24.2	-3.30229
24.21	0.701419
24.22	3.70514
24.23	-2.29112
24.24	-6.28738
24.25	3.71638
24.26	2.72014
24.27	3.72391
24.28	-7.27231
24.29	1.73149
24.3	-0.264713
24.31	5.7391
24.32	3.74292
24.33	7.74674
24.34	-0.249418
24.35	15.7544
24.36	-4.24172
24.37	2.76215
24.38	-3.23398
24.39	5.7699
24.4	5.77379
24.41	1.77769
24.42	0.781591
24.43	1.7855
24.44	1.78943
24.45	-3.20664
24.46	0.797295
24.47	-0.19876
24.48	2.80519
24.49	11.8092
24.5	-2.18688
24.51	8.8171
24.52	4.82108
24.53	-1.17493
24.54	1.82907
24.55	-7.16692
24.56	6.83709
24.57	1.84111
24.58	-1.15487
24.59	7.84916
24.6	0.853203
24.61	6.85725
24.62	6.8613
24.63	4.86536
24.64	4.86942
24.65	-5.1265
24.66	3.87757
24.67	0.881657
24.68	-2.11425
24.69	9.88984
24.7	10.8939
24.71	-6.10195
24.72	5.90216
24.73	-1.09372
24.74	4.9104
24.75	7.91453
24.76	-0.081333
24.77	1.92281
24.78	-8.07305
24.79	-0.0689
24.8	-6.06475
24.81	0.939414
24.82	3.94358
24.83	9.94775
24.84	0.95192
24.85	3.9561
24.86	-0.03972
24.87	4.96447
24.88	3.96866
24.89	-2.02715
24.9	10.9771
24.91	6.98125
24.92	0.985461
24.93	3.98967
24.94	6.99389
24.95	8.9981
24.96	-0.997675
24.97	-1.99345
24.98	5.01078
24.99	5.01501
25	-1.98076
25.01	1.02348
25.02	-5.97228
25.03	0.031968
25.04	2.03621
25.05	-3.95953
25.06	7.04472
25.07	1.04897
25.08	-1.94677
25.09	-0.942511
25.1	2.06175
25.11	-6.93398
25.12	2.07028
25.13	6.07455
25.14	6.07882
25.15	3.08309
25.16	0.087367
25.17	10.0916
25.18	8.09592
25.19	4.1002
25.2	3.10448
25.21	2.10876
25.22	2.11305
25.23	9.11733
25.24	8.12162
25.25	8.1259
25.26	-2.86981
25.27	-10.8655
25.28	4.13877
25.29	5.14306
25.3	3.14735
25.31	-9.84836
25.32	6.15593
25.33	5.16022
25.34	1.16451
25.35	0.168804
25.36	4.1731
25.37	4.17739
25.38	0.181679
25.39	2.18597
25.4	0.190263
25.41	1.19455
25.42	1.19884
25.43	-2.79687
25.44	5.20742
25.45	-4.78829
25.46	-8.784
25.47	-5.77971
25.48	-0.775427
25.49	4.22886
25.5	1.23314
25.51	-0.762576
25.52	-2.75829
25.53	-6.75401
25.54	6.25026
25.55	0.25454
25.56	-2.74119
25.57	7.26309
25.58	2.26736
25.59	-4.72837
25.6	3.2759
25.61	-0.719838
25.62	1.28442
25.63	0.288686
25.64	6.29294
25.65	-9.7028
25.66	-0.698546
25.67	-0.694295
25.68	-0.690047
25.69	0.314198
25.7	-4.68156
25.71	-2.67732
25.72	-5.67308
25.73	6.33115
25.74	6.33538
25.75	2.33961
25.76	2.34383
25.77	1.34805
25.78	6.35227
25.79	-5.64352
25.8	4.36069
25.81	5.36489
25.82	5.36909
25.83	-1.62671
25.84	5.37748
25.85	0.381671
25.86	-6.61414
25.87	4.39004
25.88	1.39421
25.89	0.398381
25.9	4.40255
25.91	8.40671
25.92	-0.589134
25.93	-5.58498
25.94	3.41917
25.95	-1.57669
25.96	-1.57256
25.97	1.43158
25.98	1.4357
25.99	7.43982
26	-5.55606
26.01	-1.55195
26.02	-5.54785
26.03	-0.543752
26.04	-3.53966
26.05	-0.535573
26.06	9.46851
26.07	-1.52742
26.08	3.47665
26.09	3.48071
26.1	4.48477
26.11	0.488815
26.12	6.49286
26.13	3.49689
26.14	1.50092
26.15	7.50494
26.16	3.50896
26.17	8.51297
26.18	0.516969
26.19	7.52096
26.2	-3.47505
26.21	-3.47107
26.22	0.532901
26.23	1.53687
26.24	3.54082
26.25	-5.45523
26.26	0.548714
26.27	17.5526
26.28	-5.44343
26.29	-5.43951
26.3	6.5644
26.31	4.5683
26.32	3.57219
26.33	3.57608
26.34	0.579956
26.35	-0.416176
26.36	-5.41232
26.37	4.59153
26.38	3.59537
26.39	2.59921
26.4	-0.396969
26.41	2.60684
26.42	3.61065
26.43	11.6144
26.44	-4.38177
26.45	3.62201
26.46	0.625779
26.47	10.6295
26.48	1.63329
26.49	4.63703
26.5	-1.35925
26.51	5.64447
26.52	2.64818
26.53	6.65188
26.54	7.65557
26.55	3.65925
26.56	-1.33708
26.57	-1.33343
26.58	8.67022
26.59	-0.326142
26.6	9.67748
26.61	9.6811
26.62	4.6847
26.63	9.6883
26.64	5.69188
26.65	12.6954
26.66	0.699008
26.67	3.70256
26.68	3.70609
26.69	3.70962
26.7	-7.28687
26.71	7.71663
26.72	2.72012
26.73	6.7236
26.74	-2.27293
26.75	3.73052
26.76	3.73396
26.77	5.7374
26.78	1.74081
26.79	8.74422
26.8	9.74761
26.81	2.75099
26.82	9.75436
26.83	9.75771
26.84	6.76106
26.85	4.76439
26.86	7.7677
26.87	6.77101
26.88	1.7743
26.89	0.777573
26.9	2.78084
26.91	4.78409
26.92	10.7873
26.93	4.79055
26.94	10.7938
26.95	6.79695
26.96	4.80013
26.97	4.8033
26.98	-2.19354
26.99	6.80959
27	7.81272
27.01	0.815831
27.02	10.8189
27.03	-0.17799
27.04	8.82508
27.05	-0.171869
27.06	10.8312
27.07	9.83419
27.08	8.8372
27.09	8.84019
27.1	11.8432
27.11	11.8461
27.12	-0.150915
27.13	-1.14798
27.14	7.85494
27.15	-0.142163
27.16	11.8607
27.17	-1.13641
27.18	12.8664
27.19	4.86929
27.2	9.87211
27.21	7.87492
27.22	3.87771
27.23	13.8805
27.24	5.88324
27.25	5.88598
27.26	-0.11129
27.27	7.89142
27.28	11.8941
27.29	7.89679
27.3	3.89945
27.31	8.90209
27.32	14.9047
27.33	4.90732
27.34	-8.09009
27.35	0.912484
27.36	13.915
27.37	12.9176
27.38	18.9201
27.39	13.9226
27.4	6.92509
27.41	7.92756
27.42	17.93
27.43	8.93244
27.44	6.93485
27.45	18.9373
27.46	10.9396
27.47	8.94199
27.48	7.94433
27.49	15.9467
27.5	-0.051043
27.51	4.95124
27.52	22.9535
27.53	10.9558
27.54	16.958
27.55	15.9602
27.56	20.9624
27.57	5.96456
27.58	8.96671
27.59	3.96885
27.6	17.971
27.61	17.9731
27.62	16.9751
27.63	15.9772
27.64	7.97922
27.65	8.98124
27.66	8.98323
27.67	8.98521
27.68	14.9872
27.69	13.9891
27.7	-2.00899
27.71	31.9929
27.72	6.99478
27.73	7.99663
27.74	12.9985
27.75	10.0003
27.76	6.00207
27.77	17.0038
27.78	12.0056
27.79	6.00732
27.8	9.00903
27.81	3.01071
27.82	9.01238
27.83	18.014
27.84	13.0156
27.85	6.01724
27.86	20.0188
27.87	17.0204
27.88	14.0219
27.89	10.0234
27.9	9.02492
27.91	15.0264
27.92	9.02783
27.93	9.02925
27.94	16.0307
27.95	3.03204
27.96	7.03339
27.97	20.0347
27.98	10.036
27.99	18.0373
28	7.03859
28.01	15.0398
28.02	15.0411
28.03	2.04225
28.04	8.04342
28.05	-4.95543
28.06	11.0457
28.07	10.0468
28.08	14.0479
28.09	10.0489
28.1	24.05
28.11	10.051
28.12	4.05196
28.13	10.0529
28.14	7.05386
28.15	13.0548
28.16	-1.94434
28.17	10.0565
28.18	7.05736
28.19	6.05817
28.2	5.05896
28.21	7.05973
28.22	3.06047
28.23	16.0612
28.24	2.06187
28.25	5.06253
28.26	10.0632
28.27	13.0638
28.28	3.06438
28.29	5.06494
28.3	11.0655
28.31	-0.934009
28.32	3.06648
28.33	2.06694
28.34	20.0674
28.35	7.06778
28.36	12.0682
28.37	3.06852
28.38	3.06885
28.39	8.06916
28.4	1.06944
28.41	4.06969
28.42	-1.93009
28.43	-3.92989
28.44	-6.92972
28.45	8.07043
28.46	8.07055
28.47	1.07064
28.48	5.0707
28.49	13.0707
28.5	1.07075
28.51	5.07073
28.52	8.07068
28.53	3.07061
28.54	4.07051
28.55	5.07038
28.56	3.07023
28.57	12.07
28.58	7.06983
28.59	13.0696
28.6	6.06932
28.61	-0.930972
28.62	9.0687
28.63	-0.931649
28.64	8.06797
28.65	11.0676
28.66	2.06712
28.67	3.06665
28.68	1.06616
28.69	0.065634
28.7	-0.93492
28.71	7.0645
28.72	1.06388
28.73	8.06324
28.74	5.06257
28.75	4.06187
28.76	6.06114
28.77	4.06038
28.78	0.059594
28.79	11.0588
28.8	9.05793
28.81	6.05705
28.82	8.05614
28.83	11.0552
28.84	5.05423
28.85	-5.94677
28.86	-3.9478
28.87	2.05114
28.88	3.05005
28.89	1.04893
28.9	-4.95222
28.91	5.0466
28.92	-1.95462
28.93	9.04414
28.94	-1.95714
28.95	20.0416
28.96	6.04022
28.97	2.03885
28.98	17.0374
28.99	2.03601
29	-2.96545
29.01	6.03305
29.02	6.03153
29.03	2.02997
29.04	10.0284
29.05	0.026751
29.06	-6.9749
29.07	-0.976592
29.08	8.02169
29.09	7.01994
29.1	13.0182
29.11	1.01633
29.12	-3.98552
29.13	14.0126
29.14	9.01068
29.15	-5.99127
29.16	8.00675
29.17	-3.99526
29.18	0.002691
29.19	1.00061
29.2	4.9985
29.21	-6.00365
29.22	-1.00583
29.23	3.99195
29.24	4.9897
29.25	-11.0126
29.26	-5.0149
29.27	2.98275
29.28	5.98037
29.29	-7.02205
29.3	-2.0245
29.31	-0.026991
29.32	0.970488
29.33	-7.03207
29.34	10.9653
29.35	5.96272
29.36	-0.039944
29.37	1.95736
29.38	-4.04537
29.39	0.951868
29.4	-7.05093
29.41	-0.053767
29.42	-5.05664
29.43	-4.05954
29.44	12.9375
29.45	11.9345
29.46	-1.06847
29.47	5.92848
29.48	-4.0746
29.49	-2.07772
29.5	8.91912
29.51	-5.08407
29.52	1.9127
29.53	1.90944
29.54	0.906139
29.55	1.9028
29.56	1.89943
29.57	3.89602
29.58	3.89257
29.59	-0.110908
29.6	2.88557
29.61	-9.11798
29.62	12.8784
29.63	6.87479
29.64	1.87112
29.65	-1.13258
29.66	-4.13632
29.67	3.8599
29.68	1.85608
29.69	1.85222
29.7	6.84833
29.71	2.8444
29.72	-4.15957
29.73	3.83643
29.74	3.83238
29.75	2.8283
29.76	-0.175822
29.77	0.820019
29.78	5.81582
29.79	-1.18841
29.8	11.8073
29.81	1.803
29.82	-0.201354
29.83	13.7943
29.84	-2.21017
29.85	16.7854
29.86	-1.21915
29.87	-8.2237
29.88	-6.22828
29.89	5.76709
29.9	2.76243
29.91	-2.24228
29.92	7.75298
29.93	11.7482
29.94	4.74337
29.95	-8.26149
29.96	-1.2664
29.97	2.72866
29.98	7.72368
[truncated: 5,002 more rows]

## Sheet: 2B
2B
2-theta (deg)	Intensity (counts)
10.01	0.719532
10.02	3.73803
10.03	1.75653
10.04	2.77504
10.05	0.793555
10.06	-9.18792
10.07	13.8306
10.08	0.849155
10.09	4.8677
10.1	7.88626
10.11	5.90482
10.12	1.92339
10.13	-1.05803
10.14	4.96056
10.15	6.97915
10.16	-2.00225
10.17	-4.98364
10.18	-4.96502
10.19	-7.9464
10.2	-3.92777
10.21	2.09086
10.22	-0.890492
10.23	-3.87184
10.24	7.14682
10.25	3.16548
10.26	6.18415
10.27	-6.79717
10.28	-5.77849
10.29	2.24021
10.3	1.2589
10.31	-5.72239
10.32	0.296318
10.33	13.315
10.34	-10.6662
10.35	-1.64751
10.36	6.37123
10.37	4.38997
10.38	-2.59128
10.39	9.42747
10.4	7.44623
10.41	0.465003
10.42	5.48378
10.43	14.5026
10.44	0.521342
10.45	0.540133
10.46	9.55893
10.47	-1.42227
10.48	2.59654
10.49	6.61536
10.5	6.63418
10.51	-0.346996
10.52	9.67183
10.53	-1.30933
10.54	6.70951
10.55	-12.2716
10.56	-2.25278
10.57	5.76607
10.58	-1.21506
10.59	-3.19619
10.6	-1.17732
10.61	0.841562
10.62	0.860447
10.63	-0.120663
10.64	-6.10177
10.65	7.91713
10.66	-6.06396
10.67	6.95495
10.68	1.97386
10.69	2.99278
10.7	6.0117
10.71	15.0306
10.72	-2.95044
10.73	-6.9315
10.74	15.0874
10.75	10.1064
10.76	-0.87466
10.77	1.1443
10.78	2.16325
10.79	7.18222
10.8	-3.79881
10.81	-2.77984
10.82	4.23914
10.83	-8.74188
10.84	8.2771
10.85	-6.70391
10.86	6.31508
10.87	4.33408
10.88	-5.64692
10.89	15.3721
10.9	1.39109
10.91	-11.5899
10.92	2.42912
10.93	-5.55187
10.94	11.4672
10.95	9.48618
10.96	-9.49479
10.97	6.52424
10.98	2.54328
10.99	6.56232
11	-10.4186
11.01	-2.39959
11.02	5.61946
11.03	-1.36149
11.04	5.65756
11.05	-5.32338
11.06	-1.30432
11.07	2.71475
11.08	-4.26619
11.09	1.75288
11.1	-0.228044
11.11	9.79103
11.12	-1.18989
11.13	-0.17081
11.14	-2.15173
11.15	4.86736
11.16	-15.1136
11.17	-1.09446
11.18	2.92463
11.19	7.94373
11.2	1.96283
11.21	-11.0181
11.22	5.00103
11.23	9.02013
11.24	-1.96076
11.25	-14.9417
11.26	3.07746
11.27	-10.9034
11.28	-9.88432
11.29	3.1348
11.3	-3.84608
11.31	1.17304
11.32	-9.80784
11.33	5.21128
11.34	-1.76959
11.35	10.2495
11.36	4.26866
11.37	-2.71221
11.38	6.30692
11.39	1.32606
11.4	-1.65481
11.41	2.36433
11.42	-4.61654
11.43	12.4026
11.44	12.4217
11.45	4.44088
11.46	-7.53998
11.47	-0.520839
11.48	0.498303
11.49	-14.4826
11.5	-4.46341
11.51	7.55574
11.52	-9.42512
11.53	19.594
11.54	-11.3868
11.55	-3.36767
11.56	-2.34852
11.57	-2.32938
11.58	2.68977
11.59	-1.29108
11.6	-3.27192
11.61	5.74723
11.62	4.76638
11.63	-6.21447
11.64	-3.19532
11.65	-3.17617
11.66	-2.15702
11.67	-3.13786
11.68	1.88129
11.69	-0.09956
11.7	5.91959
11.71	1.93874
11.72	5.95789
11.73	-5.02295
11.74	10.9962
11.75	7.01535
11.76	4.0345
11.77	-0.946353
11.78	7.0728
11.79	1.09195
11.8	6.11109
11.81	-3.86976
11.82	7.14939
11.83	8.16853
11.84	4.18768
11.85	-0.793176
11.86	3.22597
11.87	-5.75489
11.88	12.2643
11.89	-1.71661
11.9	-4.69747
11.91	0.321672
11.92	-1.65919
11.93	-9.64005
11.94	0.379081
11.95	1.39821
11.96	8.41735
11.97	0.436478
11.98	-7.54439
11.99	3.47474
12	2.49386
12.01	0.512988
12.02	0.532111
12.03	3.55123
12.04	-1.42965
12.05	5.58947
12.06	3.60859
12.07	13.6277
12.08	7.64681
12.09	4.66592
12.1	10.685
12.11	7.70414
12.12	-6.27676
12.13	-5.25765
12.14	-2.23855
12.15	5.78054
12.16	-4.20036
12.17	-4.18127
12.18	2.83782
12.19	-6.14309
12.2	-4.124
12.21	-10.1049
12.22	5.91416
12.23	-3.06676
12.24	-4.04769
12.25	-4.02861
12.26	-5.00954
12.27	-1.99048
12.28	1.02859
12.29	-2.95235
12.3	2.06671
12.31	7.08576
12.32	-3.89519
12.33	1.12386
12.34	4.14291
12.35	2.16195
12.36	9.18099
12.37	-3.79997
12.38	-1.78094
12.39	3.23809
12.4	-4.74289
12.41	-0.723864
12.42	9.29515
12.43	0.314169
12.44	-4.66682
12.45	5.35219
12.46	0.371192
12.47	3.39019
12.48	5.40919
12.49	-0.571819
12.5	0.447169
12.51	5.46615
12.52	-2.51487
12.53	2.50411
12.54	-0.476917
12.55	9.54205
12.56	2.56101
12.57	2.57997
12.58	12.5989
12.59	4.61788
12.6	-2.36317
12.61	3.65577
12.62	0.674706
12.63	-5.30636
12.64	-1.28743
12.65	-8.26851
12.66	0.750409
12.67	2.76932
12.68	-0.211767
12.69	-3.19286
12.7	-6.17396
12.71	-4.15507
12.72	7.86382
12.73	-2.11729
12.74	2.90158
12.75	5.92046
12.76	0.939329
12.77	-9.04181
12.78	-0.022949
12.79	11.9959
12.8	-1.98525
12.81	4.0336
12.82	2.05243
12.83	-4.92874
12.84	4.09009
12.85	-1.89109
12.86	5.12772
12.87	1.14653
12.88	3.16534
12.89	2.18413
12.9	-2.79707
12.91	-0.77829
12.92	5.24049
12.93	-3.74074
12.94	3.27803
12.95	1.29679
12.96	-4.68445
12.97	0.334297
12.98	0.35304
12.99	1.37178
13	17.3905
13.01	-2.59077
13.02	-1.57205
13.03	0.446659
13.04	-1.53464
13.05	-13.5159
13.06	6.50275
13.07	2.52144
13.08	1.54011
13.09	-0.441215
13.1	6.57745
13.11	0.596106
13.12	-1.38524
13.13	11.6334
13.14	11.652
13.15	0.670666
13.16	-1.31071
13.17	-0.292097
13.18	2.72651
13.19	7.74511
13.2	-0.236295
13.21	1.78229
13.22	-2.19913
13.23	-1.18056
13.24	-3.162
13.25	0.85656
13.26	-1.12489
13.27	-0.106351
13.28	1.91218
13.29	-0.069292
13.3	1.94922
13.31	-2.03227
13.32	-2.01376
13.33	5.00473
13.34	-2.97678
13.35	10.0417
13.36	1.06017
13.37	11.0786
13.38	7.09708
13.39	-1.88447
13.4	-6.86604
13.41	13.1524
13.42	5.17081
13.43	-1.81078
13.44	2.20763
13.45	-1.77398
13.46	3.24441
13.47	1.26279
13.48	-3.71884
13.49	-3.70048
13.5	-5.68213
13.51	6.33621
13.52	5.35455
13.53	8.37287
13.54	4.39119
13.55	-5.59051
13.56	11.4278
13.57	2.44608
13.58	3.46436
13.59	10.4826
13.6	10.5009
13.61	2.51915
13.62	-3.46261
13.63	3.55563
13.64	0.57385
13.65	-2.40794
13.66	10.6103
13.67	-5.37153
13.68	0.646652
13.69	-2.33517
13.7	-3.317
13.71	6.70115
13.72	-0.2807
13.73	4.73744
13.74	-0.244435
13.75	-3.22632
13.76	4.79179
13.77	2.80989
13.78	-6.17202
13.79	13.8461
13.8	0.86412
13.81	-7.11782
13.82	1.90022
13.83	5.91826
13.84	-6.06371
13.85	7.9543
13.86	-4.02769
13.87	-2.0097
13.88	-1.99171
13.89	10.0263
13.9	3.04422
13.91	14.0622
13.92	6.08012
13.93	4.09804
13.94	-4.88403
13.95	5.13387
13.96	0.151771
13.97	7.16966
13.98	-5.81247
13.99	-1.7946
14	-6.77675
14.01	1.24109
14.02	7.25892
14.03	8.27674
14.04	-10.7054
14.05	3.31235
14.06	1.33014
14.07	-1.65209
14.08	3.36567
14.09	-9.61658
14.1	8.40116
14.11	-7.58111
14.12	-6.56339
14.13	-0.54569
14.14	0.472002
14.15	-5.51032
14.16	0.507351
14.17	1.52501
14.18	-1.45735
14.19	-5.43971
14.2	-8.4221
14.21	-4.40449
14.22	-5.38689
14.23	1.63069
14.24	8.64827
14.25	-1.33418
14.26	1.68337
14.27	-7.2991
14.28	-3.28157
14.29	-7.26406
14.3	6.75343
14.31	-2.22908
14.32	1.78839
14.33	-7.19415
14.34	-3.17671
14.35	-7.15928
14.36	-0.141854
14.37	5.87555
14.38	8.89295
14.39	0.910328
14.4	-2.0723
14.41	-3.05495
14.42	-6.03761
14.43	-2.02028
14.44	0.997038
14.45	5.01434
14.46	2.03163
14.47	1.0489
14.48	-0.933834
14.49	5.08341
14.5	-0.899351
14.51	10.1179
14.52	10.1351
14.53	-0.847728
14.54	8.16945
14.55	6.18662
14.56	8.20377
14.57	0.22091
14.58	-3.76197
14.59	3.25515
14.6	-4.72776
14.61	-0.710676
14.62	-4.69361
14.63	1.32345
14.64	-5.65951
14.65	0.357513
14.66	4.37453
14.67	-0.608478
14.68	-1.5915
14.69	11.4255
14.7	8.44243
14.71	-1.54063
14.72	-1.52371
14.73	-1.5068
14.74	1.5101
14.75	2.52698
14.76	8.54384
14.77	-1.43931
14.78	13.5775
14.79	-1.40565
14.8	2.61116
14.81	-0.372053
14.82	-11.3553
14.83	0.661484
14.84	-3.32177
14.85	-1.30504
14.86	-0.288325
14.87	-6.27163
14.88	-2.25494
14.89	-3.23827
14.9	-9.22162
14.91	10.795
14.92	4.81164
14.93	10.8282
14.94	0.844841
14.95	8.86142
14.96	5.87798
14.97	4.89452
14.98	-0.088952
14.99	-0.07244
15	0.944056
15.01	7.96054
15.02	-0.023
15.03	-1.00655
15.04	10.0099
15.05	4.0263
15.06	0.042696
15.07	-6.94092
15.08	-0.924554
15.09	-1.9082
15.1	-3.89187
15.11	4.12445
15.12	-0.859251
15.13	-4.84297
15.14	1.1733
15.15	-0.810448
15.16	4.20579
15.17	7.222
15.18	-1.76179
15.19	7.25439
15.2	-1.72944
15.21	-6.71329
15.22	1.30284
15.23	4.31896
15.24	-3.66494
15.25	4.35114
15.26	13.3672
15.27	17.3832
15.28	6.39928
15.29	-3.58471
15.3	-1.56871
15.31	-0.552735
15.32	4.46323
15.33	3.47917
15.34	-4.50491
15.35	-0.488998
15.36	-5.47311
15.37	5.54277
15.38	-11.4414
15.39	-1.42554
15.4	-1.40972
15.41	-1.39392
15.42	-0.378138
15.43	-1.36237
15.44	-5.34662
15.45	8.66911
15.46	5.68482
15.47	4.70051
15.48	-2.28381
15.49	-2.26815
15.5	-7.25251
15.51	-4.23689
15.52	6.77871
15.53	-6.2057
15.54	-3.19013
15.55	9.82541
15.56	0.840946
15.57	6.85646
15.58	-0.128048
15.59	-2.11257
15.6	6.90288
15.61	4.91832
15.62	5.93374
15.63	6.94914
15.64	8.96453
15.65	2.97989
15.66	3.99524
15.67	4.01056
15.68	0.02587
15.69	-4.95884
15.7	3.05643
15.71	-2.92832
15.72	2.08691
15.73	12.1021
15.74	9.11732
15.75	3.1325
15.76	4.14765
15.77	6.16279
15.78	-3.82209
15.79	7.19301
15.8	6.20808
15.81	-3.77685
15.82	-1.76181
15.83	2.25321
15.84	-6.73179
15.85	2.28319
15.86	3.29816
15.87	-0.686899
15.88	1.32803
15.89	8.34293
15.9	2.35782
15.91	1.37268
15.92	12.3875
15.93	-2.59764
15.94	3.41716
15.95	-7.56805
15.96	-5.55328
15.97	-4.53854
15.98	-10.5238
15.99	-2.5091
16	-7.49441
16.01	4.52025
16.02	3.5349
16.03	-2.45047
16.04	-5.43586
16.05	3.57872
16.06	0.593291
16.07	0.607838
16.08	7.62237
16.09	0.636871
16.1	-7.34864
16.11	-3.33418
16.12	4.68027
16.13	-0.305306
16.14	9.7091
16.15	5.72348
16.16	0.737846
16.17	0.752189
16.18	-1.23349
16.19	-3.21919
16.2	2.79509
16.21	5.80935
16.22	-2.17641
16.23	-1.16219
16.24	2.85201
16.25	-7.13381
16.26	9.88034
16.27	-4.10552
16.28	7.90859
16.29	-4.07731
16.3	2.93676
16.31	3.95081
16.32	2.96484
16.33	3.97885
16.34	-3.00716
16.35	4.0068
16.36	-0.979252
16.37	6.03467
16.38	0.048574
16.39	-0.937545
16.4	-1.92369
16.41	-1.90985
16.42	-6.89603
16.43	-1.88224
16.44	7.13154
16.45	3.14529
16.46	3.15902
16.47	-7.82727
16.48	5.18642
16.49	0.200083
16.5	-0.786273
16.51	0.227348
16.52	6.24095
16.53	-3.74547
16.54	4.26808
16.55	2.28162
16.56	2.29513
16.57	5.30862
16.58	9.32209
16.59	-10.6645
16.6	2.34896
16.61	-2.63764
16.62	-5.62426
16.63	-0.610905
16.64	5.40243
16.65	0.415742
16.66	9.42903
16.67	-6.5577
16.68	4.45554
16.69	1.46877
16.7	3.48197
16.71	-3.50485
16.72	7.5083
16.73	-2.47857
16.74	-2.46546
16.75	-6.45237
16.76	-3.43931
16.77	5.57374
16.78	-0.413244
16.79	-5.40025
16.8	5.61273
16.81	-3.37432
16.82	-6.3614
16.83	-4.34849
16.84	4.66439
16.85	3.67725
16.86	5.69008
16.87	-7.29711
16.88	3.71568
16.89	0.728447
16.9	2.74119
16.91	6.75391
16.92	-0.233395
16.93	2.77928
16.94	3.79193
16.95	15.8046
16.96	1.81715
16.97	1.82973
16.98	-8.15771
16.99	-1.14518
17	-0.132673
17.01	9.87981
17.02	1.89227
17.03	0.904708
17.04	7.91712
17.05	10.9295
17.06	10.9419
17.07	5.95422
17.08	-4.03346
17.09	1.97883
17.1	4.9911
17.11	7.00334
17.12	3.01557
17.13	-4.97224
17.14	7.03994
17.15	1.05209
17.16	-3.93579
17.17	-3.92369
17.18	3.08839
17.19	-5.89956
17.2	19.1125
17.21	-2.87553
17.22	9.13645
17.23	-1.85159
17.24	-3.83966
17.25	9.17224
17.26	3.18412
17.27	-7.80402
17.28	-8.79219
17.29	-2.78038
17.3	3.2314
17.31	3.24316
17.32	-0.745109
17.33	-0.733401
17.34	-2.72172
17.35	1.28994
17.36	-4.69843
17.37	3.31318
17.38	-2.67523
17.39	-0.663676
17.4	-7.65214
17.41	8.35937
17.42	6.37085
17.43	1.38231
17.44	2.39374
17.45	-0.594853
17.46	0.416529
17.47	1.42789
17.48	1.43922
17.49	-0.549478
17.5	-6.5382
17.51	-1.52694
17.52	-1.51571
17.53	0.495491
17.54	-8.49333
17.55	6.51782
17.56	2.52895
17.57	3.54005
17.58	-2.44887
17.59	-3.43782
17.6	-6.4268
17.61	1.5842
17.62	-5.40483
17.63	-3.39388
17.64	2.61704
17.65	-4.37207
17.66	3.6388
17.67	3.64964
17.68	1.66046
17.69	-11.3288
17.7	-5.31799
17.71	2.69275
17.72	-0.296539
17.73	-5.28585
17.74	5.7248
17.75	-1.26456
17.76	1.74604
17.77	-1.24338
17.78	5.76718
17.79	2.7777
17.8	-0.211797
17.81	-0.201323
17.82	2.80912
17.83	-0.180456
17.84	8.82994
17.85	2.8403
17.86	-2.14936
17.87	2.86096
17.88	1.87124
17.89	-4.1185
17.9	4.89173
17.91	1.90194
17.92	5.91212
17.93	-1.07773
17.94	-6.0676
17.95	8.94249
17.96	-11.0474
17.97	4.96261
17.98	5.97262
17.99	11.9826
18	0.992573
18.01	-2.99749
18.02	2.01241
18.03	1.02229
18.04	-1.96785
18.05	0.04197
18.06	4.05177
18.07	6.06154
18.08	-4.92872
18.09	-1.91901
18.1	6.09068
18.11	0.100338
18.12	2.10997
18.13	4.11957
18.14	-3.87085
18.15	-4.8613
18.16	3.14822
18.17	4.15771
18.18	1.16717
18.19	0.176608
18.2	-4.81398
18.21	-1.8046
18.22	0.204749
18.23	2.21407
18.24	0.223368
18.25	-3.76736
18.26	-9.75812
18.27	0.251086
18.28	7.26027
18.29	1.26942
18.3	-5.72145
18.31	1.28765
18.32	26.2967
18.33	-2.69424
18.34	12.3148
18.35	9.32375
18.36	-5.66729
18.37	-1.65837
18.38	-6.64947
18.39	3.3594
18.4	2.36824
18.41	-2.62295
18.42	-4.61416
18.43	2.39459
18.44	-9.59669
18.45	3.41201
18.46	4.42068
18.47	2.42931
18.48	1.43792
18.49	-1.5535
18.5	1.45505
18.51	5.46357
18.52	0.472068
18.53	0.480531
18.54	-4.51103
18.55	-1.50263
18.56	0.505745
18.57	1.51409
18.58	-0.477593
18.59	2.53069
18.6	-4.46105
18.61	11.5472
18.62	0.555379
18.63	6.56355
18.64	-3.42831
18.65	8.5798
18.66	4.58788
18.67	-5.40407
18.68	-7.39605
18.69	4.61194
18.7	-3.3801
18.71	2.62783
18.72	2.63573
18.73	-5.3564
18.74	-2.34856
18.75	-4.34075
18.76	5.66703
18.77	11.6748
18.78	0.682506
18.79	-3.3098
18.8	2.69786
18.81	-1.29451
18.82	5.71309
18.83	-3.27934
18.84	9.72819
18.85	11.7357
18.86	-3.25682
18.87	-1.24937
18.88	-2.24195
18.89	1.76543
18.9	-0.22721
18.91	-3.21988
18.92	1.78741
18.93	-4.20533
18.94	-4.19809
18.95	6.80911
18.96	-0.183717
18.97	6.82342
18.98	4.83054
18.99	0.837614
19	2.84466
19.01	-6.14832
19.02	2.85867
19.03	2.86562
19.04	0.872546
19.05	1.87944
19.06	-3.1137
19.07	-6.10687
19.08	4.89993
19.09	-5.0933
19.1	3.91344
19.11	-6.07986
19.12	1.92682
19.13	16.9335
19.14	0.94007
19.15	-1.05335
19.16	2.9532
19.17	-6.04028
19.18	-0.0338
19.19	6.97265
19.2	6.97907
19.21	-0.014535
19.22	-7.00818
19.23	3.99815
19.24	3.00445
19.25	8.01071
19.26	9.01694
19.27	2.02314
19.28	3.0293
19.29	-3.96456
19.3	9.04154
19.31	11.0476
19.32	-7.94635
19.33	0.059659
19.34	-0.934367
19.35	3.07158
19.36	3.07748
19.37	6.08336
19.38	-1.91079
19.39	-5.90498
19.4	10.1008
19.41	0.10655
19.42	1.11227
19.43	-1.88205
19.44	-2.8764
19.45	8.12922
19.46	4.1348
19.47	16.1404
19.48	4.14588
19.49	8.15136
19.5	-3.84318
19.51	0.162238
19.52	2.16763
19.53	2.17298
19.54	-1.8217
19.55	-2.81641
19.56	8.18885
19.57	7.19408
19.58	8.19927
19.59	9.20442
19.6	-6.79045
19.61	1.21464
19.62	-7.7803
19.63	-4.77528
19.64	-9.77028
19.65	-1.76533
19.66	-9.7604
19.67	17.2445
19.68	6.24935
19.69	-4.74583
19.7	-5.74104
19.71	1.26372
19.72	1.26845
19.73	-0.726864
19.74	0.277792
19.75	4.28242
19.76	-3.713
19.77	-2.70844
19.78	2.29608
19.79	2.30057
19.8	-5.69498
19.81	-1.69056
19.82	1.31383
19.83	8.31818
19.84	-4.6775
19.85	0.326784
19.86	-7.66897
19.87	-2.66475
19.88	5.33943
19.89	9.34358
19.9	-4.65231
19.91	-2.64823
19.92	-6.64419
19.93	5.35983
19.94	4.3638
19.95	-1.63226
19.96	-0.62835
19.97	3.37552
19.98	0.37936
19.99	-1.61684
20	3.38693
20.01	5.39067
20.02	-2.60563
20.03	3.39803
20.04	5.40166
20.05	-0.594745
20.06	12.4088
20.07	-8.58766
20.08	0.415831
20.09	2.41929
20.1	6.42271
20.11	0.426093
20.12	-1.57056
20.13	-0.567241
20.14	11.436
20.15	-1.56072
20.16	5.44249
20.17	7.44567
20.18	-3.55119
20.19	-4.54809
20.2	6.45498
20.21	-1.54198
20.22	-5.53899
20.23	4.46397
20.24	8.4669
20.25	11.4698
20.26	-7.52735
20.27	15.4755
20.28	1.47826
20.29	0.481004
20.3	0.483717
20.31	-7.51361
20.32	5.48904
20.33	-5.50836
20.34	2.49421
20.35	10.4967
20.36	-6.50075
20.37	-1.49829
20.38	9.50413
20.39	2.50652
20.4	2.50888
20.41	-1.4888
20.42	4.51348
20.43	-5.48428
20.44	-2.48207
20.45	6.52011
20.46	-3.47776
20.47	2.52434
20.48	3.52641
20.49	1.52844
20.5	4.53043
20.51	-7.46762
20.52	15.5343
20.53	-4.46382
20.54	-2.46197
20.55	2.53984
20.56	-2.45839
20.57	-2.45666
20.58	-3.45496
20.59	0.546704
20.6	4.54833
20.61	-4.45008
20.62	3.55147
20.63	3.55299
20.64	-5.44552
20.65	2.55592
20.66	11.5573
20.67	2.55871
20.68	1.56005
20.69	2.56136
20.7	-3.43737
20.71	-3.43614
20.72	-0.434933
20.73	16.5662
20.74	4.56737
20.75	1.56847
20.76	-2.43047
20.77	-2.42943
20.78	1.57156
20.79	-0.427471
20.8	9.57346
20.81	3.57436
20.82	7.57522
20.83	1.57606
20.84	2.57686
20.85	-1.42238
20.86	0.578357
20.87	-1.42094
20.88	1.57973
20.89	-4.41963
20.9	0.580973
20.91	-3.41845
20.92	3.58209
20.93	-2.4174
20.94	-4.41692
20.95	-3.41647
20.96	1.58395
20.97	2.58433
20.98	-1.41531
20.99	1.58502
21	4.58531
21.01	10.5856
21.02	-1.41419
21.03	10.586
21.04	-2.41381
21.05	-2.41366
21.06	2.58645
21.07	0.586537
21.08	5.58659
21.09	-1.41338
21.1	-3.41338
21.11	-2.41341
21.12	6.58653
21.13	2.58644
21.14	1.58633
21.15	2.58619
21.16	-0.413986
21.17	-10.4142
21.18	3.58559
21.19	-1.41467
21.2	0.585049
21.21	-0.415261
21.22	8.5844
21.23	-2.41596
21.24	2.58365
21.25	-6.41677
21.26	-6.41722
21.27	1.58231
21.28	3.58181
21.29	2.58129
21.3	-7.41926
21.31	2.58017
21.32	2.57956
21.33	5.57894
21.34	16.5783
21.35	-4.42239
21.36	7.5769
21.37	8.57617
21.38	8.57542
21.39	8.57464
21.4	-2.42616
21.41	8.57301
21.42	2.57216
21.43	-2.42871
21.44	1.57039
21.45	-6.43053
21.46	-5.43148
21.47	9.56755
21.48	0.566556
21.49	-0.434462
21.5	5.5645
21.51	3.56344
21.52	2.56235
21.53	-1.43876
21.54	-4.43989
21.55	3.55896
21.56	5.55778
21.57	3.55658
21.58	8.55536
21.59	9.55412
21.6	-1.44714
21.61	4.55157
21.62	3.55027
21.63	-0.451063
21.64	-8.45241
21.65	-0.453781
21.66	-0.455171
21.67	2.54342
21.68	-0.458014
21.69	8.54053
21.7	-6.46094
21.71	7.53757
21.72	2.53606
21.73	-0.465474
21.74	2.53297
21.75	-7.4686
21.76	-4.47019
21.77	2.5282
21.78	1.52657
21.79	-2.47507
21.8	-5.47674
21.81	2.52158
21.82	0.519872
21.83	0.518151
21.84	7.51641
21.85	-4.48535
21.86	-3.48712
21.87	4.51108
21.88	2.50927
21.89	4.50744
21.9	-2.4944
21.91	8.50374
21.92	2.50186
21.93	4.49996
21.94	6.49805
21.95	5.49611
21.96	-1.50583
21.97	1.49221
21.98	2.49023
21.99	6.48823
22	5.48622
22.01	0.484195
22.02	1.48215
22.03	2.4801
22.04	-4.52198
22.05	5.47594
22.06	4.47383
22.07	3.47172
22.08	2.46958
22.09	4.46744
22.1	0.465276
22.11	5.4631
22.12	0.460911
22.13	-2.54129
22.14	7.45649
22.15	5.45426
22.16	3.45202
22.17	-5.55024
22.18	-3.55251
22.19	-3.5548
22.2	-0.557093
22.21	0.440597
22.22	-1.56173
22.23	-0.56406
22.24	1.43359
22.25	-9.56877
22.26	-0.571137
22.27	6.42648
22.28	-5.57592
22.29	4.42168
22.3	0.419261
22.31	-3.58317
22.32	0.414391
22.33	0.411939
22.34	-2.59052
22.35	-0.592996
22.36	-1.59548
22.37	-4.59797
22.38	4.39952
22.39	13.397
22.4	-3.60552
22.41	1.39195
22.42	-3.61059
22.43	4.38685
22.44	3.38429
22.45	4.38172
22.46	5.37913
22.47	5.37654
22.48	3.37394
22.49	4.37134
22.5	0.36872
22.51	-1.6339
22.52	0.363462
22.53	-1.63918
22.54	9.35817
22.55	-2.64448
22.56	-6.64715
22.57	5.35018
22.58	1.3475
22.59	-3.65519
22.6	0.342118
22.61	0.339417
22.62	2.33671
22.63	2.334
22.64	6.33127
22.65	-5.67145
22.66	-3.67419
22.67	10.3231
22.68	-5.67967
22.69	-0.682421
22.7	0.314822
22.71	-2.68794
22.72	1.30929
22.73	7.30652
22.74	5.30374
22.75	9.30096
22.76	6.29817
22.77	-7.70462
22.78	-1.70741
22.79	-0.710216
22.8	6.28698
22.81	11.2842
22.82	-1.71864
22.83	-2.72146
22.84	6.27572
22.85	2.2729
22.86	3.27007
22.87	3.26724
22.88	1.26441
22.89	6.26157
22.9	4.25873
22.91	7.25589
22.92	-0.74695
22.93	3.2502
22.94	2.24736
22.95	-6.75549
22.96	-0.758345
22.97	8.2388
22.98	-4.76405
22.99	6.23309
23	-3.76977
23.01	-7.77262
23.02	5.22452
23.03	-4.77834
23.04	-0.781206
23.05	-1.78407
23.06	2.21307
23.07	6.21021
23.08	0.207347
23.09	6.20449
23.1	-2.79838
23.11	1.19876
23.12	-0.8041
23.13	7.19304
23.14	0.19018
23.15	3.18732
23.16	-0.815536
23.17	2.18161
23.18	-2.82125
23.19	8.1759
23.2	-0.826952
23.21	7.1702
23.22	7.16735
23.23	3.16451
23.24	0.161661
23.25	0.15882
23.26	6.15598
23.27	5.15315
23.28	12.1503
23.29	-2.85252
23.3	0.144656
23.31	5.14183
23.32	6.13901
23.33	-3.86381
23.34	4.13338
23.35	2.13057
23.36	-6.87223
23.37	-2.87503
23.38	0.122171
23.39	12.1194
23.4	-3.88341
23.41	-3.88619
23.42	1.11103
23.43	-0.891743
23.44	-2.89451
23.45	0.102727
23.46	6.09997
23.47	4.09722
23.48	5.09447
23.49	2.09173
23.5	-4.911
23.51	7.08627
23.52	4.08355
23.53	17.0808
23.54	4.07813
23.55	10.0754
23.56	-1.92727
23.57	8.07005
23.58	-1.93263
23.59	9.06469
23.6	-0.937971
23.61	0.059371
23.62	4.05672
23.63	1.05408
23.64	8.05145
23.65	3.04882
23.66	-0.953796
23.67	4.0436
23.68	-3.959
23.69	2.03841
23.7	8.03582
23.71	-3.96675
23.72	5.03069
23.73	7.02813
23.74	7.02559
23.75	-0.976947
23.76	-3.97947
23.77	4.01801
23.78	-5.98449
23.79	-4.98699
23.8	-1.98947
23.81	-10.9919
23.82	1.00559
23.83	-1.99686
23.84	1.0007
23.85	-7.00173
23.86	2.99585
23.87	5.99344
23.88	3.99105
23.89	7.98866
23.9	4.98629
23.91	-3.01607
23.92	-10.0184
23.93	-2.02075
23.94	1.97693
23.95	0.974616
23.96	-3.02768
23.97	2.97003
23.98	1.96776
23.99	-2.0345
24	-2.03674
24.01	2.96103
24.02	3.95881
24.03	-4.04339
24.04	-0.045584
24.05	7.95224
24.06	-0.049922
24.07	-1.05207
24.08	-1.0542
24.09	0.943679
24.1	0.941575
24.11	-6.06051
24.12	3.93741
24.13	-3.06465
24.14	-2.06669
24.15	-0.068715
24.16	-7.07073
24.17	-5.07272
24.18	1.9253
24.19	5.92333
24.2	6.92139
24.21	-2.08054
24.22	-6.08246
24.23	0.915643
24.24	-7.08624
24.25	3.9119
24.26	-6.08995
24.27	-7.09178
24.28	2.90641
24.29	1.90462
24.3	-2.09716
24.31	-3.09892
24.32	-4.10066
24.33	-0.102384
24.34	-1.10409
24.35	-4.10577
24.36	2.89256
24.37	-9.10909
24.38	-6.11072
24.39	-1.11233
24.4	5.88608
24.41	-6.11549
24.42	-12.117
24.43	3.88142
24.44	-0.120093
24.45	2.87841
24.46	-0.12306
24.47	2.87549
24.48	3.87405
24.49	8.87264
24.5	-2.12875
24.51	-2.13012
24.52	5.86853
24.53	3.8672
24.54	9.86589
24.55	-2.13539
24.56	1.86334
24.57	-5.1379
24.58	10.8609
24.59	1.85968
24.6	-2.1415
24.61	-0.142654
24.62	11.8562
24.63	6.8551
24.64	1.85402
24.65	0.852952
24.66	1.85191
24.67	3.85089
24.68	4.8499
24.69	2.84892
24.7	0.847977
24.71	-2.15295
24.72	3.84615
24.73	-3.15472
24.74	-1.15558
24.75	-8.1564
24.76	2.84279
24.77	8.84201
24.78	-0.158742
24.79	1.84053
24.8	-5.16018
24.81	2.83914
24.82	-3.16151
24.83	-2.16214
24.84	-3.16274
24.85	-2.16332
24.86	-1.16387
24.87	-3.16439
24.88	-4.16489
24.89	-7.16537
24.9	-1.16581
24.91	3.83377
24.92	-4.16663
24.93	-2.16699
24.94	-4.16733
24.95	-0.167642
24.96	-3.16793
24.97	3.83182
24.98	-6.16841
24.99	-7.16861
25	-3.16879
25.01	-6.16893
25.02	-5.16905
25.03	-0.169139
25.04	-0.169199
25.05	-5.16923
25.06	5.83077
25.07	-1.16921
25.08	1.83085
25.09	0.830932
25.1	-5.16895
25.11	-3.16881
25.12	-2.16864
25.13	-4.16843
25.14	2.8318
25.15	-5.16794
25.16	-1.16765
25.17	1.83268
25.18	4.83303
25.19	-7.16658
25.2	3.83384
25.21	-9.16572
25.22	3.83476
25.23	0.835269
25.24	0.83581
25.25	4.83638
25.26	-2.16301
25.27	-6.16238
25.28	0.83829
25.29	-5.16101
25.3	-2.16028
25.31	-0.159512
25.32	-2.15871
25.33	-7.15788
25.34	-0.157021
25.35	-8.15612
25.36	-5.15519
25.37	-0.154232
25.38	-5.15324
25.39	-8.15221
25.4	-1.15114
25.41	-0.150045
25.42	-1.14891
25.43	10.8523
25.44	3.85345
25.45	3.85469
25.46	-3.14404
25.47	5.85726
25.48	4.8586
25.49	2.85997
25.5	-4.13862
25.51	5.86283
25.52	-0.13569
25.53	-4.13417
25.54	5.86738
25.55	0.868965
25.56	0.870589
25.57	4.87225
25.58	-4.12605
25.59	-1.12432
25.6	7.87745
25.61	-10.1207
25.62	-5.1189
25.63	-5.11702
25.64	9.8849
25.65	-10.1131
25.66	-2.11115
25.67	9.89088
25.68	2.89295
25.69	0.895053
25.7	2.8972
25.71	-0.100619
25.72	3.9016
25.73	4.90386
25.74	-0.093839
25.75	10.9085
25.76	4.91088
25.77	5.91329
25.78	2.91575
25.79	1.91824
25.8	-9.07922
25.81	-0.07665
25.82	0.925964
25.83	2.92862
25.84	1.93131
25.85	-4.06595
25.86	5.93682
25.87	-4.06036
25.88	-8.05751
25.89	-5.05461
25.9	8.94833
25.91	-3.0487
25.92	-4.04568
25.93	1.95738
25.94	-4.03953
25.95	2.96361
25.96	6.96678
25.97	-6.03001
25.98	2.97325
25.99	6.97654
26	6.97987
26.01	1.98324
26.02	0.986642
26.03	-6.00991
26.04	-3.00643
26.05	0.997089
26.06	-0.999353
26.07	3.00424
26.08	5.00788
26.09	-2.98846
26.1	4.01525
26.11	3.019
26.12	1.02278
26.13	-8.97341
26.14	3.03045
26.15	-4.96566
26.16	4.03826
26.17	1.04223
26.18	-4.95378
26.19	-1.94974
26.2	3.05432
26.21	5.05843
26.22	0.062569
26.23	10.0667
26.24	-6.92905
26.25	2.0752
26.26	9.07947
26.27	-1.91621
26.28	5.08813
26.29	1.09251
26.3	0.09693
26.31	-1.89862
26.32	-6.89414
26.33	-5.88962
26.34	0.114925
26.35	-6.88049
26.36	4.12412
26.37	0.12877
26.38	1.13345
26.39	5.13816
26.4	7.14291
26.41	3.14769
26.42	9.1525
26.43	7.15734
26.44	3.16221
26.45	5.16711
26.46	3.17205
26.47	-0.822981
26.48	2.18202
26.49	-3.81295
26.5	6.19211
26.51	-4.8028
26.52	-2.79768
26.53	-2.79253
26.54	3.21265
26.55	4.21786
26.56	-5.77689
26.57	-1.77162
26.58	-3.76632
26.59	-3.76099
26.6	3.24437
26.61	-2.75024
26.62	4.25517
26.63	0.260619
26.64	0.266094
26.65	-1.7284
26.66	-3.72287
26.67	-0.717312
26.68	1.28828
26.69	-1.70611
26.7	-2.70047
26.71	4.3052
26.72	5.3109
26.73	-3.68337
26.74	0.322378
26.75	1.32816
26.76	8.33396
26.77	5.33979
26.78	12.3457
26.79	-0.648462
26.8	-4.64255
26.81	4.36339
26.82	1.36935
26.83	5.37534
26.84	-0.61865
26.85	-3.61261
26.86	-0.606547
26.87	-8.60046
26.88	1.40566
26.89	10.4118
26.9	4.41796
26.91	17.4241
26.92	5.43036
26.93	6.43659
26.94	-4.55715
26.95	-5.55086
26.96	-0.544558
26.97	1.46177
26.98	-3.53187
26.99	11.4745
27	2.4809
27.01	-5.51267
27.02	12.4938
27.03	5.50024
27.04	6.50673
27.05	8.51324
27.06	13.5198
27.07	-0.473669
27.08	10.5329
27.09	6.53951
27.1	-3.45387
27.11	-1.44723
27.12	2.55943
27.13	2.56612
27.14	7.57282
27.15	1.57955
27.16	-1.41371
27.17	-2.40694
27.18	6.59985
27.19	3.60665
27.2	-0.386522
27.21	10.6203
27.22	8.62719
27.23	4.63407
27.24	7.64098
27.25	7.6479
27.26	11.6548
27.27	0.661802
27.28	4.66878
27.29	13.6758
27.3	13.6828
27.31	6.68983
27.32	1.69688
27.33	8.70395
27.34	11.711
27.35	10.7181
27.36	18.7253
27.37	0.732403
27.38	9.73956
27.39	6.74673
27.4	0.753922
27.41	9.76113
27.42	10.7684
27.43	7.77559
27.44	3.78285
27.45	12.7901
27.46	9.7974
27.47	-2.1953
27.48	13.812
27.49	3.81936
27.5	15.8267
27.51	21.8341
27.52	-1.15855
27.53	17.8488
27.54	-1.14375
27.55	19.8637
27.56	10.8711
27.57	5.87855
27.58	19.886
27.59	11.8935
27.6	12.901
27.61	7.90849
27.62	14.916
27.63	18.9235
27.64	12.9311
27.65	13.9386
27.66	19.9462
27.67	14.9538
27.68	11.9614
27.69	15.969
27.7	18.9766
27.71	4.98424
27.72	15.9919
27.73	25.9995
27.74	11.0072
27.75	15.0149
27.76	23.0226
27.77	20.0303
27.78	19.038
27.79	13.0457
27.8	13.0534
27.81	4.06116
27.82	13.0689
27.83	15.0767
27.84	19.0844
27.85	-0.907785
27.86	14.1
27.87	11.1078
27.88	24.1156
27.89	14.1234
27.9	15.1313
27.91	15.1391
27.92	3.14693
27.93	15.1548
27.94	14.1626
27.95	7.17051
27.96	5.17838
27.97	8.18627
27.98	17.1942
27.99	17.2021
28	12.21
28.01	10.2179
28.02	11.2258
28.03	6.23372
28.04	9.24165
28.05	12.2496
28.06	13.2575
28.07	-3.73451
28.08	8.27345
28.09	-1.71858
28.1	10.2894
28.11	17.2974
28.12	6.30534
28.13	10.3133
28.14	8.32132
28.15	12.3293
28.16	10.3373
28.17	-0.654673
28.18	9.35334
28.19	3.36135
28.2	4.36937
28.21	10.3774
28.22	-4.61458
28.23	7.39345
28.24	6.40149
28.25	0.409525
28.26	6.41757
28.27	17.4256
28.28	5.43366
28.29	8.44171
28.3	-0.55024
28.31	2.45782
28.32	7.46587
28.33	6.47393
28.34	2.48199
28.35	7.49006
28.36	0.498122
28.37	12.5062
28.38	-1.48574
28.39	0.522326
28.4	3.5304
28.41	6.53847
28.42	4.54654
28.43	-1.44539
28.44	10.5627
28.45	3.57076
28.46	-1.42117
28.47	-2.4131
28.48	4.59498
28.49	3.60305
28.5	-2.38888
28.51	9.61919
28.52	3.62726
28.53	2.63533
28.54	3.6434
28.55	0.65147
28.56	8.65954
28.57	2.6676
28.58	-0.324337
28.59	6.68372
28.6	6.69178
28.61	-4.30016
28.62	4.70789
28.63	3.71594
28.64	1.72399
28.65	9.73204
28.66	3.74008
28.67	10.7481
28.68	6.75616
28.69	-3.23581
28.7	1.77222
28.71	0.780245
28.72	9.78827
28.73	5.79629
28.74	6.8043
28.75	-2.18769
28.76	2.82031
28.77	0.82831
28.78	2.8363
28.79	-7.15571
28.8	-1.14772
28.81	-2.13974
28.82	9.86823
28.83	2.8762
28.84	5.88416
28.85	5.89212
28.86	10.9001
28.87	10.908
28.88	4.91595
28.89	7.92388
28.9	1.9318
28.91	-5.06028
28.92	-1.05237
28.93	-7.04447
28.94	10.9634
28.95	2.97132
28.96	8.9792
28.97	-0.012932
28.98	-5.00507
28.99	-1.99721
29	2.01064
29.01	3.01848
29.02	1.02631
29.03	2.03413
29.04	5.04194
29.05	3.04974
29.06	5.05754
29.07	9.06532
29.08	0.073099
29.09	8.08086
29.1	5.08862
29.11	0.096367
29.12	-1.8959
29.13	6.11183
29.14	3.11954
29.15	-3.87275
29.16	2.13494
29.17	7.14262
29.18	3.15029
29.19	-5.84205
29.2	2.1656
29.21	4.17324
29.22	-3.81914
29.23	-4.81152
29.24	1.19608
29.25	-0.796334
29.26	2.21124
29.27	10.2188
29.28	5.22636
29.29	1.2339
29.3	-2.75858
29.31	-0.751067
29.32	-1.74357
29.33	4.26392
29.34	-1.72861
29.35	0.278847
29.36	2.28629
29.37	6.29372
29.38	7.30114
29.39	1.30854
29.4	0.315924
29.41	9.32329
29.42	-1.66935
29.43	-2.66201
29.44	-4.65468
29.45	3.35263
29.46	11.3599
29.47	0.367208
29.48	2.37447
29.49	5.38172
29.5	5.38895
29.51	-0.603831
29.52	8.40337
29.53	4.41055
29.54	0.417717
29.55	5.42487
29.56	5.432
29.57	-6.56089
29.58	4.44621
29.59	13.4533
29.6	-0.539648
29.61	-2.5326
29.62	2.47442
29.63	-3.51857
29.64	-6.51158
29.65	4.49539
29.66	-5.49766
29.67	-1.49072
29.68	1.51619
29.69	-4.47691
29.7	1.52997
29.71	-3.46318
29.72	0.543659
29.73	10.5505
29.74	8.55728
29.75	8.56405
29.76	8.57081
29.77	-0.422453
29.78	4.58426
29.79	0.59096
29.8	-2.40237
29.81	-5.39571
29.82	0.610922
29.83	6.61753
29.84	7.62412
29.85	2.63069
29.86	7.63724
29.87	-0.356236
29.88	2.65027
29.89	1.65675
29.9	0.663206
29.91	0.669642
29.92	9.67605
29.93	-1.31756
29.94	-1.31119
29.95	-0.304845
29.96	4.70148
29.97	-8.29223
29.98	-6.28595
[truncated: 5,002 more rows]

## Sheet: 2D
2D
2-theta (deg)	Intensity (counts)
10.01	17.2289
10.02	20.0298
10.03	8.79502
10.04	9.446
10.05	11.8113
10.06	11.3195
10.07	3.74197
10.08	7.13592
10.09	12.9299
10.1	13.1239
10.11	15.8037
10.12	18.7978
10.13	15.7347
10.14	10.2146
10.15	13.3802
10.16	15.003
10.17	13.7972
10.18	8.62005
10.19	11.1572
10.2	8.32296
10.21	15.0887
10.22	19.5974
10.23	20.6776
10.24	11.3577
10.25	7.52363
10.26	11.061
10.27	18.227
10.28	18.5358
10.29	10.359
10.3	8.41078
10.31	12.8912
10.32	17.3716
10.33	13.4806
10.34	15.361
10.35	18.5272
10.36	19.8935
10.37	13.7169
10.38	10.3689
10.39	15.5353
10.4	13.473
10.41	11.0109
10.42	5.49158
10.43	14.2866
10.44	16.7388
10.45	19.4482
10.46	12.5861
10.47	8.9527
10.48	7.66216
10.49	12.4002
10.5	13.3383
10.51	9.24785
10.52	6.55743
10.53	17.3242
10.54	21.891
10.55	15.7435
10.56	11.4532
10.57	15.1915
10.58	18.4155
10.59	13.3824
10.6	16.0065
10.61	13.7449
10.62	19.8834
10.63	18.0218
10.64	21.2175
10.65	11.8417
10.66	8.3517
10.67	5.83314
10.68	7.82889
10.69	10.2247
10.7	6.13478
10.71	7.81633
10.72	8.12649
10.73	14.0081
10.74	12.204
10.75	13.5428
10.76	12.996
10.77	11.0491
10.78	10.5309
10.79	13.3555
10.8	10.9231
10.81	12.4335
10.82	15.5439
10.83	12.4544
10.84	4.79345
10.85	10.3325
10.86	16.9288
10.87	18.1537
10.88	10.9786
10.89	8.51779
10.9	14.457
10.91	22.6249
10.92	19.907
10.93	7.81777
10.94	9.35712
10.95	11.4394
10.96	17.8073
10.97	12.3182
10.98	11.4862
10.99	8.31142
11	16.0795
11.01	9.01905
11.02	7.24434
11.03	5.38394
11.04	10.0093
11.05	5.06322
11.06	4.68861
11.07	7.42832
11.08	15.1109
11.09	15.7935
11.1	12.619
11.11	7.98743
11.12	12.4987
11.13	15.1529
11.14	13.3785
11.15	9.97554
11.16	16.2583
11.17	13.3126
11.18	9.45262
11.19	6.99265
11.2	18.8184
11.21	12.1871
11.22	9.58434
11.23	5.35305
11.24	9.00751
11.25	10.3477
11.26	11.0594
11.27	8.71388
11.28	6.16844
11.29	10.5087
11.3	19.1919
11.31	21.2751
11.32	14.9298
11.33	6.95592
11.34	11.1249
11.35	6.20824
11.36	7.69158
11.37	9.68924
11.38	19.1155
11.39	15.1989
11.4	17.5109
11.41	17.9658
11.42	17.535
11.43	10.8471
11.44	5.50211
11.45	8.95712
11.46	6.12643
11.47	5.89578
11.48	7.75086
11.49	9.52025
11.5	7.71824
11.51	8.65912
11.52	9.85716
11.53	8.85523
11.54	7.7676
11.55	6.33715
11.56	0.506724
11.57	3.19061
11.58	5.07452
11.59	14.3585
11.6	12.9281
11.61	10.6978
11.62	5.46755
11.63	5.18016
11.64	8.63565
11.65	17.7197
11.66	21.4896
11.67	10.0594
11.68	12.315
11.69	17.1706
11.7	19.9977
11.71	8.91049
11.72	4.96618
11.73	5.76475
11.74	13.4491
11.75	13.1905
11.76	11.1892
11.77	12.5593
11.78	13.1865
11.79	5.78526
11.8	1.32686
11.81	6.26849
11.82	7.49585
11.83	8.43753
11.84	4.2078
11.85	2.80667
11.86	-0.994445
11.87	2.1759
11.88	8.51769
11.89	8.91666
11.9	4.91564
11.91	-2.17106
11.92	3.08512
11.93	6.54132
11.94	8.28326
11.95	3.36808
11.96	4.51007
11.97	5.56637
11.98	10.3655
11.99	11.6505
12	12.5068
12.01	11.5918
12.02	11.1625
12.03	8.50466
12.04	10.8468
12.05	12.8462
12.06	10.8455
12.07	5.47351
12.08	3.84436
12.09	5.38665
12.1	9.84326
12.11	8.89989
12.12	7.15654
12.13	9.15607
12.14	7.41277
12.15	7.21235
12.16	6.69766
12.17	13.983
12.18	6.23979
12.19	9.98232
12.2	9.66773
12.21	14.096
12.22	4.49576
12.23	5.12409
12.24	7.15245
12.25	11.7237
12.26	10.5807
12.27	9.98051
12.28	9.03753
12.29	8.09458
12.3	7.46593
12.31	4.09444
12.32	2.06584
12.33	3.66583
12.34	11.723
12.35	10.2373
12.36	7.55165
12.37	6.09458
12.38	6.5804
12.39	4.15195
12.4	6.12352
12.41	10.5237
12.42	11.181
12.43	10.8955
12.44	7.41005
12.45	5.83887
12.46	9.69629
12.47	11.5537
12.48	11.7255
12.49	8.64012
12.5	10.0405
12.51	9.49802
12.52	11.727
12.53	9.49886
12.54	9.4136
12.55	10.5569
12.56	5.07171
12.57	1.87223
12.58	6.18706
12.59	10.6733
12.6	5.27391
12.61	0.017376
12.62	-2.92485
12.63	0.44722
12.64	4.19075
12.65	11.9343
12.66	14.4207
12.67	11.7072
12.68	3.6222
12.69	7.68012
12.7	10.9381
12.71	8.99602
12.72	2.68257
12.73	2.22628
12.74	4.59859
12.75	5.77092
12.76	4.14327
12.77	6.08707
12.78	11.8595
12.79	12.4033
12.8	5.80431
12.81	5.71962
12.82	8.72066
12.83	13.9503
12.84	12.6085
12.85	6.35249
12.86	7.89648
12.87	11.0691
12.88	7.58451
12.89	-2.07145
12.9	3.01548
12.91	8.78814
12.92	9.50367
12.93	6.4478
12.94	5.96337
12.95	6.8504
12.96	3.13744
12.97	6.88165
12.98	10.4544
12.99	12.7416
13	1.2001
13.01	-1.14132
13.02	3.4887
13.03	12.0045
13.04	9.03451
13.05	6.29317
13.06	3.63755
13.07	7.4391
13.08	7.18353
13.09	10.6708
13.1	11.6724
13.11	15.2169
13.12	12.4757
13.13	8.6488
13.14	3.82192
13.15	3.79505
13.16	3.1682
13.17	5.56994
13.18	9.31456
13.19	8.60206
13.2	6.17529
13.21	6.89139
13.22	6.37895
13.23	5.5808
13.24	7.98268
13.25	7.98458
13.26	3.10078
13.27	2.33128
13.28	1.59038
13.29	3.50664
13.3	8.02291
13.31	13.1678
13.32	8.59838
13.33	10.7719
13.34	12.6311
13.35	11.2617
13.36	3.1781
13.37	-0.048349
13.38	5.32522
13.39	9.49881
13.4	10.8724
13.41	3.8746
13.42	2.90539
13.43	4.50762
13.44	9.2813
13.45	8.31213
13.46	3.91442
13.47	-3.62613
13.48	-1.90953
13.49	1.8071
13.5	8.98089
13.51	9.38326
13.52	6.69994
13.53	2.87378
13.54	2.13335
13.55	5.87866
13.56	6.39541
13.57	5.39789
13.58	6.8861
13.59	12.6601
13.6	12.8626
13.61	8.49371
13.62	1.69628
13.63	-1.9297
13.64	4.33005
13.65	10.3612
13.66	6.70674
13.67	-1.77632
13.68	3.39779
13.69	4.94334
13.7	6.91747
13.71	3.60592
13.72	5.4658
13.73	6.12571
13.74	10.4428
13.75	9.24557
13.76	8.64838
13.77	8.99407
13.78	11.6541
13.79	6.82835
13.8	5.80265
13.81	3.77698
13.82	6.66561
13.83	4.46854
13.84	5.07149
13.85	3.38874
13.86	1.76314
13.87	2.53757
13.88	4.34058
13.89	4.20076
13.9	5.83237
13.91	10.3212
13.92	10.2099
13.93	3.87018
13.94	5.21615
13.95	5.84785
13.96	3.451
13.97	1.3113
13.98	3.45734
13.99	7.03196
14	5.17802
14.01	5.26696
14.02	3.6702
14.03	3.75917
14.04	3.44816
14.05	8.65145
14.06	7.85476
14.07	3.77236
14.08	0.747127
14.09	4.29334
14.1	6.43956
14.11	5.04294
14.12	3.7892
14.13	3.16405
14.14	8.42462
14.15	7.88521
14.16	5.83153
14.17	3.89215
14.18	3.20992
14.19	3.92772
14.2	1.15981
14.21	3.07763
14.22	2.85262
14.23	3.9419
14.24	8.8312
14.25	15.3491
14.26	11.0384
14.27	5.1849
14.28	6.50282
14.29	12.3922
14.3	9.91016
14.31	8.08527
14.32	7.68898
14.33	7.17841
14.34	7.21072
14.35	2.75732
14.36	-2.9532
14.37	-1.34942
14.38	-0.945632
14.39	3.37246
14.4	7.63342
14.41	12.4944
14.42	3.78397
14.43	-2.86931
14.44	1.44885
14.45	3.30989
14.46	7.37094
14.47	8.31772
14.48	8.83594
14.49	4.01132
14.5	2.47243
14.51	4.73355
14.52	3.4804
14.53	3.51298
14.54	2.57414
14.55	3.92103
14.56	2.49651
14.57	3.35771
14.58	6.30465
14.59	7.16588
14.6	3.36999
14.61	-2.14018
14.62	0.149664
14.63	6.63952
14.64	4.87225
14.65	-1.92357
14.66	-3.2051
14.67	2.05624
14.68	4.23188
14.69	6.17896
14.7	1.92606
14.71	-2.41254
14.72	0.334581
14.73	1.56743
14.74	2.94315
14.75	0.118889
14.76	5.03749
14.77	2.78468
14.78	6.50331
14.79	6.36482
14.8	8.54062
14.81	8.03072
14.82	5.9494
14.83	4.26809
14.84	4.35823
14.85	6.39124
14.86	5.33855
14.87	0.343007
14.88	-0.595375
14.89	2.06625
14.9	3.35647
14.91	-0.810448
14.92	-3.34878
14.93	0.398614
14.94	2.68888
14.95	7.6363
14.96	7.78373
14.97	9.95974
14.98	6.3072
14.99	6.28324
15	0.687865
15.01	-1.53607
15.02	3.38286
15.03	3.8161
15.04	3.22077
15.05	4.33974
15.06	6.37301
15.07	2.63486
15.08	1.21101
15.09	3.90145
15.1	0.049054
15.11	-1.11762
15.12	3.28715
15.13	7.97764
15.14	7.55386
15.15	1.90152
15.16	-3.06509
15.17	-3.71741
15.18	1.516
15.19	7.29228
15.2	6.86857
15.21	2.0163
15.22	-4.80739
15.23	-5.54535
15.24	-1.74045
15.25	-0.164101
15.26	-4.90203
15.27	-8.49709
15.28	-4.12071
15.29	5.11282
15.3	8.34637
15.31	6.35135
15.32	3.12778
15.33	-0.895789
15.34	2.39494
15.35	4.54283
15.36	3.09072
15.37	0.981488
15.38	3.30084
15.39	2.84876
15.4	-2.97473
15.41	2.43037
15.42	4.57833
15.43	4.66915
15.44	-3.29715
15.45	-3.2063
15.46	-2.42972
15.47	2.51829
15.48	4.52345
15.49	2.78577
15.5	1.99096
15.51	4.2533
15.52	8.02994
15.53	7.32087
15.54	4.41181
15.55	-0.982951
15.56	-3.03484
15.57	-0.48673
15.58	-0.281462
15.59	0.295245
15.6	3.58625
15.61	2.62012
15.62	0.025425
15.63	2.91646
15.64	7.95036
15.65	1.35569
15.66	-0.181817
15.67	-0.033604
15.68	3.14319
15.69	0.577138
15.7	3.32538
15.71	1.01649
15.72	4.05047
15.73	6.77017
15.74	6.17559
15.75	5.32388
15.76	6.50075
15.77	7.7062
15.78	-0.202625
15.79	-3.16858
15.8	-1.5631
15.81	3.47095
15.82	3.50502
15.83	-0.118043
15.84	-1.76967
15.85	-4.16415
15.86	-0.187185
15.87	0.789785
15.88	0.681051
15.89	-1.71339
15.9	1.34932
15.91	2.09776
15.92	5.56048
15.93	6.50894
15.94	2.34311
15.95	-0.336992
15.96	-1.01709
15.97	0.988543
15.98	-0.377249
15.99	5.28554
16	1.51977
16.01	-1.446
16.02	-0.64033
16.03	2.90821
16.04	5.94247
16.05	2.77673
16.06	2.78244
16.07	-3.66899
16.08	-4.00613
16.09	-4.65755
16.1	-1.33753
16.11	-3.2175
16.12	-3.86889
16.13	-1.6917
16.14	3.6855
16.15	4.89127
16.16	2.26849
16.17	3.4457
16.18	3.13722
16.19	-1.57126
16.2	-4.9083
16.21	0.840374
16.22	1.81763
16.23	1.28061
16.24	-2.8564
16.25	-3.62198
16.26	-6.01612
16.27	2.61832
16.28	1.96705
16.29	1.8015
16.3	-4.16404
16.31	0.870429
16.32	-0.237954
16.33	2.51081
16.34	-1.48327
16.35	-2.47735
16.36	-7.67142
16.37	-5.86548
16.38	0.369038
16.39	3.48928
16.4	3.95238
16.41	1.87263
16.42	2.50717
16.43	1.57029
16.44	-0.22372
16.45	1.69656
16.46	-1.81173
16.47	-0.805724
16.48	-1.94257
16.49	5.03488
16.5	3.58376
16.51	-1.03878
16.52	-5.3756
16.53	-3.45527
16.54	0.722211
16.55	2.44255
16.56	0.534331
16.57	-0.859599
16.58	3.31791
16.59	3.26684
16.6	1.21579
16.61	-2.74955
16.62	-2.0863
16.63	-6.56591
16.64	-3.61694
16.65	-0.125111
16.66	2.28101
16.67	2.48714
16.68	7.00756
16.69	7.18513
16.7	4.73414
16.71	3.34029
16.72	3.06073
16.73	0.381181
16.74	0.815922
16.75	3.56495
16.76	4.9997
16.77	0.234462
16.78	-2.53078
16.79	-3.32458
16.8	1.02448
16.81	3.80212
16.82	1.17976
16.83	1.58597
16.84	0.392195
16.85	2.76985
16.86	-1.10963
16.87	1.21089
16.88	0.559993
16.89	0.709098
16.9	-1.34179
16.91	-3.16411
16.92	-0.1007
16.93	1.877
16.94	4.14041
16.95	3.6324
16.96	5.66725
16.97	9.73068
16.98	9.39412
16.99	7.22898
17	-0.164715
17.01	-5.75841
17.02	-7.7521
17.03	0.197069
17.04	5.66053
17.05	4.18114
17.06	0.387464
17.07	-0.006205
17.08	2.25727
17.09	4.9779
17.1	4.41281
17.11	1.53345
17.12	-0.831631
17.13	-0.625275
17.14	2.89537
17.15	1.67316
17.16	-0.663327
17.17	-0.914098
17.18	2.12085
17.19	0.070086
17.2	-0.237817
17.21	3.65428
17.22	6.88925
17.23	6.52421
17.24	3.33061
17.25	-0.062989
17.26	-0.685155
17.27	-1.53589
17.28	-3.41519
17.29	-7.06592
17.3	-7.8595
17.31	-4.48165
17.32	-0.332367
17.33	-2.04022
17.34	-1.46236
17.35	2.7155
17.36	4.43623
17.37	1.98552
17.38	1.62054
17.39	2.82699
17.4	1.5763
17.41	0.297035
17.42	-2.46794
17.43	1.79567
17.44	6.80213
17.45	4.29431
17.46	-2.44208
17.47	-1.00704
17.48	5.14229
17.49	2.60591
17.5	-0.359039
17.51	0.276013
17.52	1.0825
17.53	0.717555
17.54	-1.19024
17.55	1.70196
17.56	3.62274
17.57	3.68638
17.58	3.55002
17.59	4.32795
17.6	2.87731
17.61	1.08382
17.62	2.29033
17.63	2.09684
17.64	2.04621
17.65	0.052719
17.66	-0.855051
17.67	-4.73425
17.68	-0.699156
17.69	-1.40692
17.7	-0.571826
17.71	-1.30816
17.72	3.12694
17.73	3.61918
17.74	0.225715
17.75	-2.19632
17.76	1.89592
17.77	9.27389
17.78	11.8804
17.79	0.315535
17.8	-4.73507
17.81	-3.44281
17.82	5.24944
17.83	3.1417
17.84	2.74825
17.85	-0.102347
17.86	2.56134
17.87	3.93932
17.88	1.54587
17.89	1.26671
17.9	0.187548
17.91	0.422673
17.92	-1.82791
17.93	-3.56422
17.94	1.27091
17.95	2.59176
17.96	0.112599
17.97	-2.50941
17.98	6.15429
17.99	7.33228
18	1.91027
18.01	-1.14031
18.02	0.63768
18.03	1.30139
18.04	2.47938
18.05	-0.742628
18.06	-3.56463
18.07	-4.78664
18.08	0.019926
18.09	1.28364
18.1	2.83306
18.11	4.35391
18.12	2.93191
18.13	-0.004383
18.14	-5.22639
18.15	-2.70553
18.16	2.30103
18.17	0.936173
18.18	0.171313
18.19	1.00645
18.2	8.29873
18.21	6.93387
18.22	7.82615
18.23	0.061294
18.24	-6.18928
18.25	-7.21129
18.26	-4.26186
18.27	1.7447
18.28	1.5227
18.29	0.729263
18.3	-4.77846
18.31	-1.80046
18.32	-0.1939
18.33	1.35552
18.34	-2.06649
18.35	-4.4885
18.36	-3.13908
18.37	0.61034
18.38	0.674043
18.39	-1.1194
18.4	0.344304
18.41	0.150861
18.42	-3.18544
18.43	-5.4646
18.44	-2.94376
18.45	-0.651489
18.46	2.44078
18.47	4.01876
18.48	3.99674
18.49	2.089
18.5	2.83841
18.51	4.33067
18.52	2.73721
18.53	1.65804
18.54	2.66459
18.55	3.61399
18.56	-2.60805
18.57	-0.85865
18.58	4.71931
18.59	8.69728
18.6	3.98953
18.61	0.19606
18.62	1.60259
18.63	2.20912
18.64	1.50136
18.65	-5.37783
18.66	-4.62845
18.67	-4.50764
18.68	-1.6154
18.69	-1.26603
18.7	0.397628
18.71	-3.053
18.72	-4.30363
18.73	-5.75427
18.74	-3.0049
18.75	-0.226966
18.76	0.150966
18.77	-3.69968
18.78	-4.06461
18.79	-3.20097
18.8	2.2341
18.81	7.01202
18.82	3.24708
18.83	-1.34643
18.84	-4.73995
18.85	-5.64775
18.86	-5.06985
18.87	-0.377655
18.88	0.685962
18.89	-3.079
18.9	-0.215385
18.91	-1.18035
18.92	-4.94531
18.93	-6.71028
18.94	-7.47525
18.95	-2.49737
18.96	2.08051
18.97	6.05838
18.98	2.12197
18.99	-1.24301
19	-1.95086
19.01	-3.373
19.02	-3.99514
19.03	-3.70299
19.04	-1.268
19.05	1.88128
19.06	2.6877
19.07	-0.505882
19.08	-3.12804
19.09	-3.43592
19.1	3.57049
19.11	4.83403
19.12	6.12615
19.13	2.30397
19.14	1.22464
19.15	-3.19754
19.16	-1.67687
19.17	-2.67049
19.18	0.078742
19.19	-1.71489
19.2	2.54862
19.21	0.869274
19.22	2.16135
19.23	3.65342
19.24	5.11691
19.25	-0.448167
19.26	-3.29897
19.27	1.19309
19.28	3.68514
19.29	-1.62282
19.3	-2.95935
19.31	0.218404
19.32	-0.203849
19.33	-4.94039
19.34	-7.27694
19.35	-3.32778
19.36	1.13566
19.37	5.54196
19.38	3.46254
19.39	-2.41689
19.4	0.017963
19.41	1.99567
19.42	0.287656
19.43	-4.76322
19.44	-3.07124
19.45	3.4493
19.46	3.59841
19.47	1.89037
19.48	-3.41767
19.49	2.10286
19.5	1.82337
19.51	3.60103
19.52	4.4644
19.53	4.15633
19.54	2.47683
19.55	-1.31697
19.56	4.11781
19.57	4.83829
19.58	5.35877
19.59	4.16495
19.6	3.22828
19.61	2.03445
19.62	-2.41652
19.63	1.70393
19.64	-3.06134
19.65	-0.769475
19.66	-0.934757
19.67	-2.15719
19.68	-9.52248
19.69	-1.74492
19.7	3.54692
19.71	4.06732
19.72	-4.06942
19.73	-0.777604
19.74	0.399925
19.75	3.43459
19.76	-2.07361
19.77	-1.26752
19.78	0.652837
19.79	-0.68395
19.8	-6.22074
19.81	-5.81469
19.82	-4.32292
19.83	-0.374019
19.84	1.57488
19.85	4.0952
19.86	-0.041637
19.87	1.47867
19.88	1.34182
19.89	2.03354
19.9	1.89669
19.91	1.38839
19.92	2.19438
19.93	2.80036
19.94	5.0349
19.95	5.26944
19.96	7.90397
19.97	5.05278
19.98	-0.084131
19.99	-2.24962
20	-1.24369
20.01	3.53366
20.02	9.48244
20.03	5.45978
20.04	-0.505749
20.05	-4.27128
20.06	-3.60825
20.07	-3.05951
20.08	-1.96792
20.09	0.323659
20.1	2.41523
20.11	2.3068
20.12	-2.1445
20.13	0.432767
20.14	4.29574
20.15	1.38728
20.16	2.05023
20.17	3.14175
20.18	4.6047
20.19	2.21049
20.2	7.41627
20.21	7.96491
20.22	6.11353
20.23	2.77643
20.24	4.81076
20.25	8.27365
20.26	9.25081
20.27	8.37082
20.28	1.37655
20.29	-3.9606
20.3	-2.29775
20.31	0.365087
20.32	-0.029225
20.33	3.40503
20.34	7.29641
20.35	4.53065
20.36	3.87916
20.37	7.74195
20.38	11.2333
20.39	9.03893
20.4	3.41598
20.41	-2.43555
20.42	0.712909
20.43	6.7185
20.44	5.18123
20.45	2.3011
20.46	0.192381
20.47	-1.31635
20.48	-2.33936
20.49	0.351892
20.5	1.586
20.51	0.648665
20.52	1.08275
20.53	3.51683
20.54	5.5509
20.55	8.15639
20.56	4.7333
20.57	5.1102
20.58	1.34423
20.59	1.09254
20.6	-2.78774
20.61	-2.7823
20.62	-1.89116
20.63	-0.714321
20.64	2.49108
20.65	7.38219
20.66	10.0733
20.67	6.47867
20.68	6.0269
20.69	8.00368
20.7	6.38046
20.71	6.90008
20.72	10.0197
20.73	10.4822
20.74	8.20175
20.75	7.52133
20.76	5.21234
20.77	-1.09667
20.78	2.82289
20.79	7.51386
20.8	5.51911
20.81	2.81006
20.82	1.64386
20.83	5.16337
20.84	7.71143
20.85	11.5452
20.86	8.37896
20.87	3.64128
20.88	0.760733
20.89	-0.119824
20.9	2.97104
20.91	0.604744
20.92	2.26701
20.93	0.386412
20.94	2.3058
20.95	0.539467
20.96	6.00169
20.97	3.32105
20.98	5.49754
20.99	2.04545
21	-2.69237
21.01	-4.28734
21.02	1.03196
21.03	4.77983
21.04	4.27054
21.05	2.84695
21.06	0.451927
21.07	-2.40025
21.08	-1.08102
21.09	2.06678
21.1	9.04314
21.11	12.0481
21.12	12.0244
21.13	5.515
21.14	4.06275
21.15	5.61048
21.16	6.47248
21.17	3.27733
21.18	3.02503
21.19	2.60128
21.2	4.03467
21.21	3.92519
21.22	3.81569
21.23	-1.17953
21.24	1.79667
21.25	7.63
21.26	7.83474
21.27	1.09662
21.28	5.15848
21.29	6.99176
21.3	2.48218
21.31	-6.17028
21.32	-2.87989
21.33	1.46762
21.34	4.55799
21.35	2.33405
21.36	2.22439
21.37	4.62901
21.38	5.34789
21.39	2.86676
21.4	2.35705
21.41	4.61876
21.42	7.62331
21.43	4.45642
21.44	1.66095
21.45	2.57974
21.46	3.3271
21.47	2.50302
21.48	1.62178
21.49	2.71196
21.5	0.459264
21.51	-1.5363
21.52	-1.27473
21.53	5.50111
21.54	9.16265
21.55	3.36704
21.56	3.05712
21.57	5.23291
21.58	8.6944
21.59	6.75588
21.6	5.87448
21.61	0.650218
21.62	-1.31692
21.63	-1.19835
21.64	-2.22265
21.65	-1.4184
21.66	1.04298
21.67	2.79007
21.68	2.42285
21.69	0.112768
21.7	0.716955
21.71	1.43542
21.72	2.78243
21.73	-0.127708
21.74	-0.352147
21.75	1.39483
21.76	5.02751
21.77	2.20303
21.78	1.46425
21.79	3.38259
21.8	2.38665
21.81	0.590681
21.82	-0.433869
21.83	1.28442
21.84	3.65985
21.85	5.77811
21.86	1.09636
21.87	0.071744
21.88	-0.210033
21.89	0.99389
21.9	1.65494
21.91	5.14455
21.92	1.177
21.93	-1.56199
21.94	-5.501
21.95	-2.58287
21.96	1.53523
21.97	1.76761
21.98	-2.40002
21.99	-0.110529
22	2.92181
22.01	2.9827
22.02	4.44358
22.03	3.81872
22.04	2.27957
22.05	0.226118
22.06	1.51551
22.07	3.37631
22.08	4.35138
22.09	-1.7307
22.1	1.84434
22.11	6.81937
22.12	8.19439
22.13	2.39796
22.14	2.80151
22.15	0.405049
22.16	-1.04857
22.17	1.58351
22.18	3.12986
22.19	0.019053
22.2	0.336801
22.21	1.91168
22.22	1.31511
22.23	1.06138
22.24	4.72192
22.25	6.29674
22.26	4.44296
22.27	6.50346
22.28	6.62108
22.29	4.25298
22.3	4.17057
22.31	9.17386
22.32	10.2057
22.33	5.49468
22.34	-0.30208
22.35	0.558289
22.36	4.59007
22.37	3.93612
22.38	2.45359
22.39	1.85675
22.4	5.17418
22.41	8.32017
22.42	12.209
22.43	6.72638
22.44	5.15803
22.45	3.73252
22.46	4.76414
22.47	-1.11854
22.48	-0.201242
22.49	-0.369673
22.5	2.11902
22.51	0.264845
22.52	1.83922
22.53	3.12787
22.54	2.98793
22.55	2.56225
22.56	3.9937
22.57	7.19657
22.58	9.59942
22.59	5.05939
22.6	-2.42351
22.61	-0.334999
22.62	3.83921
22.63	4.52769
22.64	3.67329
22.65	6.76173
22.66	0.9073
22.67	-3.23286
22.68	-0.773044
22.69	2.31533
22.7	4.06083
22.71	3.46345
22.72	2.20892
22.73	-2.30278
22.74	-2.01449
22.75	0.702348
22.76	1.30489
22.77	2.82169
22.78	3.22419
22.79	3.11239
22.8	3.48628
22.81	2.17445
22.82	5.26259
22.83	7.57929
22.84	6.8674
22.85	3.12692
22.86	1.58642
22.87	7.61733
22.88	8.10537
22.89	10.7934
22.9	5.99568
22.91	7.3408
22.92	4.37162
22.93	1.65957
22.94	0.718928
22.95	1.43541
22.96	2.23759
22.97	2.21117
22.98	3.09903
22.99	2.21544
23	2.9604
23.01	5.6482
23.02	5.82169
23.03	9.13802
23.04	7.51148
23.05	9.71349
23.06	7.45834
23.07	5.86031
23.08	-0.08059
23.09	-2.47865
23.1	-4.50531
23.11	-2.24627
23.12	2.46989
23.13	2.44318
23.14	-0.326407
23.15	2.24684
23.16	3.50579
23.17	-0.206713
23.18	-3.57638
23.19	-2.88892
23.2	-3.88719
23.21	-2.28548
23.22	-2.31236
23.23	-2.99641
23.24	-5.10904
23.25	-0.535978
23.26	1.77992
23.27	4.55295
23.28	1.86881
23.29	3.18466
23.3	9.64334
23.31	12.0449
23.32	4.78922
23.33	4.10499
23.34	5.39218
23.35	5.6222
23.36	-0.947802
23.37	4.53932
23.38	1.08358
23.39	0.970666
23.4	-2.48512
23.41	5.45908
23.42	5.23183
23.43	1.57599
23.44	0.377272
23.45	7.03568
23.46	9.6655
23.47	3.60959
23.48	-3.10348
23.49	-1.388
23.5	-1.12968
23.51	3.24291
23.52	1.10119
23.53	3.87374
23.54	0.646278
23.55	3.44737
23.56	-0.780134
23.57	2.87806
23.58	1.42195
23.59	-0.919886
23.6	-3.23317
23.61	-0.317903
23.62	1.11163
23.63	5.05544
23.64	5.77065
23.65	5.57157
23.66	3.8296
23.67	3.40191
23.68	4.45991
23.69	5.17504
23.7	4.17587
23.71	3.11953
23.72	5.92032
23.73	6.3211
23.74	4.40757
23.75	1.55117
23.76	-1.84811
23.77	-1.59026
23.78	1.58186
23.79	0.982526
23.8	5.38318
23.81	6.15525
23.82	8.04158
23.83	0.556471
23.84	2.72849
23.85	6.5862
23.86	7.92961
23.87	0.558718
23.88	-2.95505
23.89	2.81688
23.9	2.76023
23.91	-0.839304
23.92	-5.41028
23.93	-4.23841
23.94	3.93343
23.95	9.39098
23.96	6.21994
23.97	0.506023
23.98	0.620663
23.99	1.96386
24	0.335607
24.01	2.99306
24.02	4.62192
24.03	2.1079
24.04	-1.09184
24.05	1.93697
24.06	1.68005
24.07	-1.29117
24.08	-0.919553
24.09	4.33777
24.1	7.22364
24.11	4.53807
24.12	-0.004664
24.13	-1.54741
24.14	2.08126
24.15	4.19562
24.16	1.90997
24.17	3.19573
24.18	4.42433
24.19	4.73864
24.2	3.62435
24.21	4.82433
24.22	2.33859
24.23	2.2814
24.24	3.59562
24.25	2.28125
24.26	2.88116
24.27	4.02391
24.28	8.79521
24.29	5.25221
24.3	1.7092
24.31	-2.4624
24.32	2.08027
24.33	2.73721
24.34	0.994133
24.35	1.33676
24.36	3.25079
24.37	6.16481
24.38	7.62168
24.39	4.93567
24.4	2.76393
24.41	4.96361
24.42	5.42041
24.43	3.0772
24.44	0.791114
24.45	0.733586
24.46	1.33319
24.47	6.3042
24.48	6.53234
24.49	-0.239533
24.5	-1.49714
24.51	-2.64047
24.52	2.01619
24.53	2.5014
24.54	6.67231
24.55	3.15749
24.56	6.07122
24.57	4.47066
24.58	5.92723
24.59	7.1552
24.6	6.24031
24.61	0.496834
24.62	4.21048
24.63	6.78126
24.64	5.9806
24.65	5.72277
24.66	6.95065
24.67	2.97851
24.68	2.12065
24.69	-0.365801
24.7	-3.36655
24.71	-3.62446
24.72	0.231903
24.73	-0.397462
24.74	-1.25541
24.75	3.22948
24.76	2.85722
24.77	2.22779
24.78	2.76979
24.79	9.02605
24.8	4.13945
24.81	0.652824
24.82	0.737619
24.83	4.07954
24.84	3.10717
24.85	2.7062
24.86	4.79094
24.87	5.18995
24.88	1.27466
24.89	8.15936
24.9	8.50119
24.91	8.843
24.92	0.184803
24.93	3.18373
24.94	-3.44592
24.95	-4.18988
24.96	1.78044
24.97	2.95074
24.98	-3.27897
24.99	-8.13726
25	-0.595572
25.01	3.34611
25.02	3.00206
25.03	-1.31343
25.04	0.142491
25.05	2.96983
25.06	3.39716
25.07	-0.346958
25.08	0.737485
25.09	1.65049
25.1	2.96347
25.11	0.790735
25.12	-1.41059
25.13	-1.2405
25.14	-2.95613
25.15	2.12822
25.16	5.29827
25.17	11.7826
25.18	5.32406
25.19	1.52264
25.2	1.57836
25.21	7.29121
25.22	6.3469
25.23	2.774
25.24	3.05824
25.25	5.37104
25.26	5.11239
25.27	4.33945
25.28	4.48078
25.29	0.679238
25.3	-1.37946
25.31	-0.866737
25.32	4.36026
25.33	6.9301
25.34	7.41421
25.35	5.69831
25.36	-0.217604
25.37	-2.99067
25.38	0.66482
25.39	3.74887
25.4	2.51862
25.41	-2.34021
25.42	-2.17048
25.43	-0.715047
25.44	7.14037
25.45	6.93864
25.46	6.13689
25.47	7.79227
25.48	7.87621
25.49	4.13157
25.5	3.75835
25.51	7.2994
25.52	5.92615
25.53	2.69575
25.54	1.43676
25.55	1.29205
25.56	-1.08124
25.57	-0.568835
25.58	0.086418
25.59	1.28452
25.6	2.08261
25.61	2.85211
25.62	3.67875
25.63	2.2768
25.64	1.47484
25.65	1.35858
25.66	5.47089
25.67	6.95461
25.68	3.38118
25.69	3.15059
25.7	0.177135
25.71	-1.85347
25.72	-2.88409
25.73	1.82813
25.74	1.54035
25.75	0.395406
25.76	-1.40669
25.77	-0.58022
25.78	1.96052
25.79	5.24411
25.8	4.2134
25.81	1.32554
25.82	0.551949
25.83	3.86407
25.84	2.69046
25.85	1.23112
25.86	-1.0568
25.87	1.2267
25.88	-0.689805
25.89	-2.52061
25.9	-1.23714
25.91	-0.810828
25.92	-0.441666
25.93	-2.32966
25.94	4.38234
25.95	3.98004
25.96	1.2063
25.97	-0.796014
25.98	4.0588
25.99	2.59932
26	-1.08875
26.01	-3.06254
26.02	-3.32205
26.03	-5.12443
26.04	-4.41254
26.05	-2.32923
26.06	-0.845925
26.07	-0.962633
26.08	-4.47935
26.09	-3.59608
26.1	0.144326
26.11	4.97044
26.12	4.88225
26.13	5.59405
26.14	2.33442
26.15	-0.496657
26.16	-4.35631
26.17	-5.84455
26.18	-5.44708
26.19	-1.10676
26.2	3.31926
26.21	2.57384
26.22	0.42841
26.23	-1.20274
26.24	3.42324
26.25	-0.579361
26.26	-1.1534
26.27	-2.4703
26.28	3.32707
26.29	-1.01843
26.3	0.578927
26.31	-3.19516
26.32	0.430747
26.33	2.62807
26.34	3.9111
26.35	0.194121
26.36	-0.894296
26.37	1.38871
26.38	2.04313
26.39	3.55468
26.4	2.38051
26.41	-0.193666
26.42	-4.02499
26.43	-5.22776
26.44	2.8266
26.45	5.10953
26.46	2.0496
26.47	-0.410351
26.48	1.27255
26.49	-0.273127
26.5	-3.79024
26.51	-2.53594
26.52	-1.2245
26.53	2.20121
26.54	5.65549
26.55	5.08119
26.56	2.76402
26.57	-5.43887
26.58	-4.2132
26.59	-2.90182
26.6	9.78098
26.61	5.49234
26.62	2.66083
26.63	-1.74211
26.64	2.79779
26.65	0.223407
26.66	-2.57956
26.67	0.874606
26.68	5.78591
26.69	5.01149
26.7	-3.27723
26.71	-5.85167
26.72	-5.91183
26.73	-1.85771
26.74	0.56783
26.75	3.13622
26.76	3.19031
26.77	7.33011
26.78	8.72704
26.79	4.40968
26.8	0.292317
26.81	-2.73934
26.82	-1.42816
26.83	-1.60269
26.84	0.394197
26.85	-2.4375
26.86	-3.29777
26.87	-1.01519
26.88	5.69595
26.89	6.26423
26.9	1.66107
26.91	1.51505
26.92	0.569014
26.93	2.62297
26.94	4.76264
26.95	6.01659
26.96	1.75624
26.97	2.1816
26.98	2.46409
26.99	-0.196276
27	5.37192
27.01	7.36868
27.02	3.33686
27.03	-1.18069
27.04	5.84462
27.05	3.38421
27.06	-1.1905
27.07	-3.42235
27.08	0.602926
27.09	1.31391
27.1	-2.34654
27.11	0.164436
27.12	4.38969
27.13	3.81493
27.14	-0.159831
27.15	0.579685
27.16	5.91919
27.17	3.83013
27.18	2.36962
27.19	1.36625
27.2	7.53431
27.21	9.98807
27.22	6.69897
27.23	4.58129
27.24	3.43503
27.25	2.83162
27.26	-0.800368
27.27	2.02478
27.28	1.70707
27.29	2.70363
27.3	-2.04266
27.31	2.32532
27.32	5.35044
27.33	5.9184
27.34	5.34351
27.35	8.36861
27.36	6.65084
27.37	1.04736
27.38	-3.89899
27.39	-0.616773
27.4	3.32258
27.41	8.6905
27.42	5.5727
27.43	7.88346
27.44	6.90851
27.45	4.53354
27.46	-3.81285
27.47	-0.902113
27.48	3.03719
27.49	2.77649
27.5	-1.48421
27.51	-1.34493
27.52	6.22293
27.53	6.90506
27.54	7.38719
27.55	6.3836
27.56	5.06571
27.57	0.176397
27.58	-0.712926
27.59	3.96917
27.6	3.36555
27.61	2.27621
27.62	1.50115
27.63	2.75466
27.64	1.32245
27.65	4.63309
27.66	6.858
27.67	7.65435
27.68	6.05068
27.69	6.33273
27.7	1.3862
27.71	0.925376
27.72	0.921692
27.73	0.518003
27.74	-2.48569
27.75	-0.032248
27.76	1.27833
27.77	-2.06823
27.78	-0.129091
27.79	0.410046
27.8	7.17775
27.81	4.34545
27.82	0.856001
27.83	0.709405
27.84	3.3628
27.85	-0.240945
27.86	-3.35898
27.87	1.32297
27.88	-0.080791
27.89	2.68687
27.9	8.22596
27.91	7.36503
27.92	-4.29589
27.93	-6.0711
27.94	1.46796
27.95	5.0356
27.96	2.17466
27.97	-2.57201
27.98	-0.575814
27.99	3.87752
28	4.75941
28.01	0.241306
28.02	-3.39109
28.03	-2.25206
28.04	-0.855897
28.05	2.56884
28.06	1.65071
28.07	2.16115
28.08	2.44301
28.09	6.63916
28.1	1.6353
28.11	2.31715
28.12	2.11328
28.13	7.13798
28.14	3.67697
28.15	2.41595
28.16	2.86921
28.17	2.06532
28.18	0.890002
28.19	-0.513891
28.2	6.11078
28.21	4.07831
28.22	2.38869
28.23	1.35621
28.24	5.5523
28.25	3.89124
28.26	2.17304
28.27	2.8834
28.28	0.479474
28.29	1.6184
28.3	0.100183
28.31	2.0391
28.32	0.863736
28.33	1.85979
28.34	-0.601297
28.35	3.0519
28.36	4.07651
28.37	1.87256
28.38	-2.47426
28.39	-1.70679
28.4	3.2321
28.41	1.71385
28.42	1.25273
28.43	-0.779815
28.44	1.73049
28.45	-2.27349
28.46	-2.62033
28.47	-2.08146
28.48	-0.285448
28.49	-1.94658
28.5	4.84942
28.51	9.61685
28.52	11.9557
28.53	2.18028
28.54	0.461985
28.55	-2.22774
28.56	3.56825
28.57	2.50709
28.58	-0.182638
28.59	-6.55809
28.6	-4.27639
28.61	-0.594704
28.62	3.48698
28.63	0.368669
28.64	-1.06393
28.65	-3.06797
28.66	0.042281
28.67	-0.561758
28.68	3.00563
28.69	-5.48413
28.7	-1.03103
28.71	2.82206
28.72	6.58944
28.73	-1.81461
28.74	-1.44723
28.75	-2.10843
28.76	2.48751
28.77	0.569163
28.78	-1.72061
28.79	-7.09611
28.8	-1.90017
28.81	2.12433
28.82	2.12026
28.83	-2.16952
28.84	-6.34503
28.85	0.908041
28.86	1.98968
28.87	3.35703
28.88	-0.389909
28.89	2.86315
28.9	0.344783
28.91	-2.03073
28.92	-0.891961
28.93	1.70395
28.94	1.47129
28.95	1.83863
28.96	8.26311
28.97	6.91615
28.98	-1.20223
28.99	-6.26347
29	-1.38185
29.01	0.099764
29.02	1.92423
29.03	4.46299
29.04	4.9446
29.05	2.56907
29.06	3.2221
29.07	0.275142
29.08	5.52818
29.09	3.15264
29.1	3.9771
29.11	-1.36987
29.12	3.34031
29.13	-2.83523
29.14	-4.72506
29.15	-2.67203
29.16	1.60956
29.17	3.29116
29.18	2.91562
29.19	-1.00279
29.2	-2.83548
29.21	-0.782451
29.22	-0.872285
29.23	-2.0764
29.24	-2.33767
29.25	1.48678
29.26	0.054087
29.27	1.50711
29.28	2.5887
29.29	2.69886
29.3	-0.219548
29.31	-0.395101
29.32	1.80077
29.33	0.939507
29.34	1.24967
29.35	0.731256
29.36	-1.13001
29.37	0.265861
29.38	3.43316
29.39	2.02904
29.4	-3.11795
29.41	-4.60779
29.42	-0.354771
29.43	3.52682
29.44	4.0084
29.45	-2.71001
29.46	-3.39985
29.47	-1.03255
29.48	-1.77953
29.49	-3.8408
29.5	-2.8735
29.51	-3.27762
29.52	-1.76746
29.53	1.82841
29.54	4.88143
29.55	1.73445
29.56	-4.35539
29.57	-3.95951
29.58	1.95065
29.59	3.68939
29.6	-4.28617
29.61	-1.91886
29.62	2.87702
29.63	5.18718
29.64	-2.21694
29.65	-0.30677
29.66	2.83197
29.67	3.99928
29.68	-1.37627
29.69	-0.723241
29.7	4.67264
29.71	4.63996
29.72	4.06441
29.73	-0.053985
29.74	-2.40096
29.75	-2.7765
29.76	-1.63775
29.77	-0.213286
29.78	2.23975
29.79	3.80707
29.8	1.31725
29.81	2.19886
29.82	2.16618
29.83	-0.495064
29.84	-4.04202
29.85	-4.16041
29.86	-6.19308
29.87	-4.79718
29.88	-3.82985
29.89	-5.43394
29.9	-4.78089
29.91	-2.29927
29.92	-0.217646
29.93	-2.76459
29.94	2.65989
29.95	5.14152
29.96	4.36601
29.97	-2.83808
29.98	-6.64216
[truncated: 5,002 more rows]

## Sheet: 3A
3A
2-theta (deg)	Intensity (counts)
10.01	10.0241
10.02	-1.96877
10.03	1.03841
10.04	-0.954314
10.05	9.05306
10.06	13.0605
10.07	-2.93191
10.08	0.075754
10.09	-6.91649
10.1	7.09136
10.11	2.09931
10.12	3.10735
10.13	-0.88452
10.14	7.12371
10.15	-0.86797
10.16	-1.85956
10.17	-3.85105
10.18	-5.84245
10.19	5.16625
10.2	5.17503
10.21	5.18391
10.22	-2.80713
10.23	3.20194
10.24	0.211085
10.25	14.2203
10.26	4.22966
10.27	-13.7609
10.28	1.24859
10.29	3.25819
10.3	-0.73212
10.31	4.27766
10.32	1.28753
10.33	6.29748
10.34	3.30753
10.35	-2.68234
10.36	0.327875
10.37	0.33818
10.38	-1.65143
10.39	0.359052
10.4	6.36962
10.41	5.38027
10.42	12.391
10.43	-9.59817
10.44	3.41274
10.45	2.42373
10.46	-13.5652
10.47	4.44597
10.48	-0.54279
10.49	9.46854
10.5	3.47995
10.51	-6.50856
10.52	9.50302
10.53	-6.48532
10.54	-1.47358
10.55	3.53825
10.56	-5.44985
10.57	5.56214
10.58	8.57421
10.59	8.58636
10.6	-0.401414
10.61	6.6109
10.62	-6.37672
10.63	-0.364248
10.64	-8.3517
10.65	-10.3391
10.66	-1.32637
10.67	3.68642
10.68	12.6993
10.69	6.71222
10.7	5.72523
10.71	1.73833
10.72	7.7515
10.73	-1.23525
10.74	6.77807
10.75	-4.20853
10.76	-3.19505
10.77	1.8185
10.78	11.8321
10.79	8.84582
10.8	6.8596
10.81	8.87345
10.82	4.88737
10.83	-3.09863
10.84	5.91544
10.85	3.92959
10.86	-1.0562
10.87	-10.0419
10.88	8.97246
10.89	3.98689
10.9	2.00139
10.91	0.015971
10.92	2.03062
10.93	-7.95466
10.94	2.06013
10.95	-5.92502
10.96	-15.9101
10.97	9.10491
10.98	-0.880019
10.99	1.13512
11	-5.84968
11.01	-5.8344
11.02	-8.81906
11.03	9.19635
11.04	-5.78817
11.05	-7.77263
11.06	-1.75701
11.07	-0.741336
11.08	0.274409
11.09	-6.70978
11.1	0.306097
11.11	-0.67796
11.12	0.338047
11.13	1.35412
11.14	3.37026
11.15	-2.61354
11.16	-2.59728
11.17	14.4191
11.18	-1.56455
11.19	-7.5481
11.2	11.4684
11.21	-3.515
11.22	-14.4984
11.23	-4.48165
11.24	1.53512
11.25	2.55195
11.26	-3.43116
11.27	-6.41421
11.28	1.6028
11.29	4.61987
11.3	-0.362994
11.31	-2.3458
11.32	5.67145
11.33	0.688758
11.34	3.70613
11.35	-6.27645
11.36	-0.258961
11.37	-9.24142
11.38	-4.22382
11.39	-6.20616
11.4	-0.188443
11.41	4.82933
11.42	9.84716
11.43	-1.13496
11.44	-0.117017
11.45	4.90098
11.46	-0.080969
11.47	-2.06286
11.48	6.9553
11.49	2.97351
11.5	2.99178
11.51	7.01011
11.52	3.02848
11.53	5.04692
11.54	-10.9346
11.55	-4.91606
11.56	4.10252
11.57	3.12116
11.58	13.1399
11.59	-0.8414
11.6	-6.82261
11.61	-0.80376
11.62	-1.78486
11.63	-2.76592
11.64	-3.74692
11.65	1.27213
11.66	11.2912
11.67	-9.68963
11.68	-9.67044
11.69	4.3488
11.7	1.3681
11.71	0.387435
11.72	-8.59318
11.73	10.4263
11.74	-3.55426
11.75	-1.53473
11.76	-0.51516
11.77	-5.49554
11.78	-1.47587
11.79	-5.45616
11.8	-8.4364
11.81	-5.4166
11.82	18.6032
11.83	6.62314
11.84	11.6431
11.85	7.66306
11.86	-12.3169
11.87	-3.29685
11.88	0.723258
11.89	0.74341
11.9	-0.236394
11.91	2.78384
11.92	13.8041
11.93	-5.17556
11.94	-0.155194
11.95	-5.13479
11.96	19.8857
11.97	6.90614
11.98	-4.07334
11.99	3.94723
12	-1.03217
12.01	-2.01153
12.02	7.00915
12.03	4.02987
12.04	-9.94937
12.05	0.071431
12.06	1.09227
12.07	-0.886862
12.08	3.13405
12.09	-3.84501
12.1	-0.824023
12.11	-2.803
12.12	8.21805
12.13	0.239143
12.14	-3.73973
12.15	1.28143
12.16	17.3026
12.17	-1.67614
12.18	1.34512
12.19	0.366423
12.2	2.38776
12.21	-9.59088
12.22	-2.56948
12.23	6.45195
12.24	-0.526582
12.25	1.49491
12.26	4.51644
12.27	4.53801
12.28	-7.4404
12.29	-2.41878
12.3	6.60287
12.31	1.62456
12.32	5.64627
12.33	2.66802
12.34	0.689791
12.35	1.71159
12.36	-2.26657
12.37	6.75529
12.38	-5.22282
12.39	1.79909
12.4	2.82104
12.41	1.84301
12.42	0.865012
12.43	-4.11296
12.44	2.90909
12.45	20.9312
12.46	-0.04672
12.47	-1.02459
12.48	-3.00243
12.49	4.01975
12.5	-3.95804
12.51	7.06419
12.52	4.08645
12.53	6.10873
12.54	1.13103
12.55	4.15336
12.56	1.17571
12.57	2.19809
12.58	-2.77952
12.59	4.2429
12.6	-2.73466
12.61	5.28781
12.62	-0.689709
12.63	-7.6672
12.64	-3.64468
12.65	-4.62213
12.66	2.40043
12.67	6.42302
12.68	1.44563
12.69	6.46826
12.7	9.4909
12.71	-1.48644
12.72	-1.46375
12.73	4.55895
12.74	-2.41834
12.75	-0.3956
12.76	9.62715
12.77	-3.35008
12.78	4.67271
12.79	-1.30448
12.8	-2.28167
12.81	-1.25883
12.82	8.76402
12.83	12.7869
12.84	6.80977
12.85	13.8327
12.86	7.85558
12.87	-0.121499
12.88	-5.09856
12.89	-1.07561
12.9	0.947357
12.91	-3.02967
12.92	8.99333
12.93	-1.98367
12.94	2.03934
12.95	-5.93763
12.96	2.08541
12.97	-1.89154
12.98	6.13152
12.99	5.15459
13	1.17767
13.01	-8.79923
13.02	-1.77613
13.03	-8.75302
13.04	3.2701
13.05	-1.70677
13.06	-4.68363
13.07	10.3395
13.08	0.362665
13.09	-8.61417
13.1	-2.59101
13.11	-3.56783
13.12	1.45535
13.13	-4.52146
13.14	-6.49826
13.15	3.52494
13.16	-3.45185
13.17	-3.42864
13.18	-0.405422
13.19	-0.382199
13.2	-3.35897
13.21	16.6643
13.22	-1.31251
13.23	1.71073
13.24	-6.26603
13.25	-2.24278
13.26	-1.21953
13.27	5.80372
13.28	-6.17303
13.29	-5.14978
13.3	7.87348
13.31	-7.10326
13.32	-7.08001
13.33	8.94325
13.34	5.96651
13.35	-7.01023
13.36	11.013
13.37	-1.96371
13.38	1.05955
13.39	-0.917197
13.4	3.10606
13.41	-0.870688
13.42	14.1526
13.43	1.17581
13.44	8.19906
13.45	-4.7777
13.46	15.2455
13.47	4.26878
13.48	-5.70798
13.49	9.31525
13.5	4.33847
13.51	-9.63831
13.52	2.38491
13.53	-4.59188
13.54	6.43133
13.55	-0.545474
13.56	9.47772
13.57	-1.49909
13.58	-1.47591
13.59	10.5473
13.6	1.57043
13.61	-0.406411
13.62	-2.38326
13.63	2.63988
13.64	1.66302
13.65	3.68615
13.66	-4.29074
13.67	1.73237
13.68	-0.244529
13.69	-4.22144
13.7	8.80164
13.71	7.82471
13.72	2.84776
13.73	3.87081
13.74	-3.10615
13.75	-6.08313
13.76	-1.06012
13.77	-2.03712
13.78	10.9859
13.79	8.00885
13.8	-3.96819
13.81	9.05476
13.82	9.07769
13.83	-7.89939
13.84	-2.87648
13.85	10.1464
13.86	-8.83071
13.87	-0.807851
13.88	-1.785
13.89	8.23783
13.9	4.26064
13.91	-4.71656
13.92	-5.69378
13.93	6.32899
13.94	5.35174
13.95	-5.62553
13.96	-3.60282
13.97	-0.580122
13.98	12.4426
13.99	-4.53479
14	-4.51215
14.01	-1.48953
14.02	-5.46692
14.03	-7.44434
14.04	15.5782
14.05	1.60076
14.06	3.62328
14.07	-3.35422
14.08	12.6683
14.09	1.69071
14.1	-2.28685
14.11	3.73556
14.12	5.75795
14.13	3.78032
14.14	21.8027
14.15	-5.17502
14.16	-4.15272
14.17	3.86956
14.18	4.89181
14.19	-4.08597
14.2	1.93623
14.21	-8.04159
14.22	5.98056
14.23	-1.99732
14.24	-0.975217
14.25	0.046856
14.26	4.0689
14.27	-0.909078
14.28	-4.88708
14.29	3.13488
14.3	2.15682
14.31	5.17873
14.32	9.20061
14.33	0.222462
14.34	-0.755714
14.35	4.26608
14.36	-6.71215
14.37	1.30958
14.38	-3.66871
14.39	10.353
14.4	2.37461
14.41	-0.603776
14.42	-0.582193
14.43	10.4394
14.44	4.46088
14.45	-3.51763
14.46	7.50382
14.47	8.52525
14.48	6.54664
14.49	8.56799
14.5	4.58932
14.51	3.61061
14.52	2.63186
14.53	0.653084
14.54	4.67427
14.55	-1.30458
14.56	-9.28346
14.57	-13.2624
14.58	6.75866
14.59	12.7797
14.6	-1.19935
14.61	16.8216
14.62	-4.15752
14.63	10.8633
14.64	10.8842
14.65	-0.095045
14.66	-1.0743
14.67	-1.05359
14.68	-2.03292
14.69	1.98772
14.7	0.008309
14.71	2.02886
14.72	-5.95062
14.73	3.06985
14.74	-0.909719
14.75	-1.88933
14.76	0.131024
14.77	-5.84867
14.78	-3.8284
14.79	2.19183
14.8	-1.78799
14.81	3.23215
14.82	2.25225
14.83	0.272305
14.84	13.2923
14.85	4.31228
14.86	-3.66779
14.87	0.352088
14.88	7.37192
14.89	3.39171
14.9	1.41146
14.91	0.431158
14.92	3.45081
14.93	3.47042
14.94	9.48998
14.95	-1.4905
14.96	-3.47104
14.97	18.5484
14.98	6.56776
14.99	9.58709
15	-0.393638
15.01	3.62559
15.02	6.64477
15.03	-1.3361
15.04	-1.31701
15.05	-0.297981
15.06	2.721
15.07	-0.260066
15.08	-5.24118
15.09	1.77765
15.1	1.79643
15.11	-5.18484
15.12	-1.16616
15.13	5.85246
15.14	4.87104
15.15	-5.11044
15.16	-0.091974
15.17	4.92644
15.18	-0.055196
15.19	4.96311
15.2	6.98137
15.21	-6.00043
15.22	-4.98229
15.23	-3.9642
15.24	-8.94616
15.25	3.07182
15.26	7.08975
15.27	-1.89238
15.28	6.12543
15.29	3.14318
15.3	4.16089
15.31	-2.82147
15.32	-4.80389
15.33	4.21364
15.34	3.23111
15.35	5.24852
15.36	3.26587
15.37	-1.71684
15.38	-7.6996
15.39	-4.68243
15.4	8.33469
15.41	-5.64826
15.42	6.36874
15.43	-0.614327
15.44	-1.59745
15.45	-12.5806
15.46	-2.56389
15.47	-2.5472
15.48	4.46942
15.49	3.48599
15.5	2.50249
15.51	-0.481072
15.52	-1.4647
15.53	-5.44839
15.54	0.567862
15.55	-5.41595
15.56	-6.39984
15.57	6.61622
15.58	-0.367791
15.59	-6.35187
15.6	4.66399
15.61	5.67978
15.62	7.69551
15.63	-10.2888
15.64	-6.27323
15.65	4.74229
15.66	-2.24225
15.67	7.77314
15.68	4.78847
15.69	-0.19628
15.7	-7.18109
15.71	11.834
15.72	-7.15093
15.73	-2.13595
15.74	-3.12104
15.75	-5.1062
15.76	-1.09143
15.77	4.92327
15.78	8.9379
15.79	2.95246
15.8	7.96694
15.81	0.981354
15.82	-2.00431
15.83	2.00996
15.84	3.02416
15.85	0.038285
15.86	8.05234
15.87	-3.93369
15.88	-5.91978
15.89	-2.90595
15.9	-1.8922
15.91	1.12148
15.92	-1.86491
15.93	5.14862
15.94	2.16207
15.95	-5.82455
15.96	-8.81125
15.97	12.202
15.98	1.21513
15.99	6.2282
16	6.2412
16.01	-6.74589
16.02	4.26695
16.03	-3.72028
16.04	-3.7076
16.05	-1.695
16.06	-5.68247
16.07	6.32998
16.08	-5.65766
16.09	-6.64537
16.1	5.36684
16.11	-0.621038
16.12	-2.60899
16.13	6.40297
16.14	-3.58515
16.15	4.42666
16.16	-4.56163
16.17	1.45001
16.18	1.46157
16.19	1.47304
16.2	8.48443
16.21	-6.50427
16.22	-2.49305
16.23	-6.48191
16.24	8.52914
16.25	0.540112
16.26	-4.449
16.27	-6.43821
16.28	0.572507
16.29	-3.41687
16.3	0.593676
16.31	1.60413
16.32	-5.3855
16.33	5.62478
16.34	-4.36502
16.35	-4.35491
16.36	-8.34489
16.37	10.6651
16.38	-7.3251
16.39	-3.31533
16.4	2.69435
16.41	2.70395
16.42	-3.28653
16.43	-3.2771
16.44	5.73224
16.45	1.74151
16.46	-3.24932
16.47	-8.24022
16.48	1.76879
16.49	-10.2223
16.5	-2.21343
16.51	-2.20467
16.52	1.80401
16.53	-4.18738
16.54	12.8211
16.55	-7.17043
16.56	9.83793
16.57	-3.1538
16.58	-5.14561
16.59	3.8625
16.6	2.87054
16.61	0.878488
16.62	12.8864
16.63	-4.10585
16.64	-5.09814
16.65	2.9095
16.66	0.91705
16.67	10.9245
16.68	5.93192
16.69	2.93924
16.7	2.94648
16.71	-3.04636
16.72	5.96072
16.73	5.96773
16.74	2.97465
16.75	4.98151
16.76	10.9883
16.77	-3.00502
16.78	2.0016
16.79	-5.99186
16.8	2.01461
16.81	0.021
16.82	-1.97268
16.83	8.03356
16.84	0.039724
16.85	-2.95419
16.86	3.05183
16.87	-7.94223
16.88	9.06364
16.89	2.06943
16.9	6.07515
16.91	9.0808
16.92	-2.91363
16.93	4.09187
16.94	3.09729
16.95	5.10264
16.96	-5.89208
16.97	-1.88687
16.98	14.1183
16.99	-5.87667
17	1.12832
17.01	1.13324
17.02	4.13809
17.03	0.142869
17.04	-1.85242
17.05	2.15221
17.06	1.15678
17.07	-3.83873
17.08	7.1657
17.09	11.1701
17.1	-3.82566
17.11	2.17856
17.12	2.18271
17.13	5.18679
17.14	-3.8092
17.15	0.194737
17.16	-1.80139
17.17	-0.797583
17.18	1.20616
17.19	6.20983
17.2	3.21343
17.21	9.21696
17.22	14.2204
17.23	-0.776166
17.24	7.22717
17.25	1.23044
17.26	4.23364
17.27	-4.76322
17.28	0.239852
17.29	1.24286
17.3	-2.7542
17.31	4.24868
17.32	-1.74851
17.33	2.25423
17.34	1.25692
17.35	10.2595
17.36	10.2621
17.37	0.264582
17.38	-0.73299
17.39	7.26938
17.4	-2.72832
17.41	16.2739
17.42	6.27609
17.43	6.27821
17.44	3.28026
17.45	4.28225
17.46	10.2842
17.47	4.28604
17.48	-9.71215
17.49	2.28959
17.5	-5.70872
17.51	11.2929
17.52	0.294463
17.53	-6.70404
17.54	2.29741
17.55	3.29879
17.56	0.300115
17.57	7.30138
17.58	1.30259
17.59	1.30373
17.6	-8.69518
17.61	-1.69415
17.62	1.30682
17.63	0.307733
17.64	-4.69141
17.65	-2.69061
17.66	1.31013
17.67	10.3108
17.68	-1.68856
17.69	-11.688
17.7	5.31252
17.71	-0.68702
17.72	3.31338
17.73	-8.68627
17.74	-3.68598
17.75	8.31425
17.76	1.31443
17.77	8.31456
17.78	-3.68537
17.79	-1.68536
17.8	-4.68539
17.81	2.31451
17.82	7.31437
17.83	-8.68583
17.84	2.31392
17.85	-4.68639
17.86	-4.68675
17.87	4.31284
17.88	3.31237
17.89	-4.68814
17.9	0.311289
17.91	-1.68933
17.92	-1.69
17.93	-1.69073
17.94	-1.6915
17.95	-4.69233
17.96	-0.693204
17.97	-11.6941
17.98	0.304893
17.99	-5.69613
18	-2.69721
18.01	0.301662
18.02	7.30049
18.03	4.29926
18.04	11.298
18.05	-5.70334
18.06	5.29529
18.07	3.29387
18.08	2.2924
18.09	-0.709111
18.1	9.28932
18.11	5.28771
18.12	-3.71394
18.13	3.28435
18.14	-0.717401
18.15	-4.7192
18.16	5.27896
18.17	-3.72294
18.18	9.27513
18.19	-0.726855
18.2	-2.72888
18.21	3.26904
18.22	-1.73307
18.23	-7.73524
18.24	-0.737445
18.25	-9.7397
18.26	-3.74199
18.27	-1.74433
18.28	7.25328
18.29	9.25085
18.3	2.24838
18.31	-1.75413
18.32	-2.75669
18.33	6.24071
18.34	-2.76193
18.35	1.23539
18.36	-0.767338
18.37	3.22989
18.38	0.227085
18.39	-3.77577
18.4	1.22134
18.41	4.21841
18.42	10.2154
18.43	-6.78758
18.44	2.20937
18.45	12.2063
18.46	-4.79686
18.47	-1.80003
18.48	-6.80324
18.49	-7.80649
18.5	6.19021
18.51	6.18689
18.52	1.18352
18.53	2.18011
18.54	8.17667
18.55	-1.82682
18.56	11.1697
18.57	1.16611
18.58	2.16251
18.59	-2.84112
18.6	-2.84478
18.61	1.15151
18.62	1.14777
18.63	5.144
18.64	2.14018
18.65	7.13633
18.66	7.13245
18.67	3.12853
18.68	2.12458
18.69	7.12059
18.7	-2.88343
18.71	1.11251
18.72	7.10842
18.73	12.1043
18.74	-5.89987
18.75	4.09594
18.76	-1.90828
18.77	-9.91254
18.78	0.083168
18.79	-1.92116
18.8	1.07449
18.81	-1.9299
18.82	-1.93432
18.83	15.0612
18.84	0.056744
18.85	-7.94777
18.86	5.04768
18.87	1.04311
18.88	7.0385
18.89	6.03386
18.9	-0.970805
18.91	12.0245
18.92	-2.98023
18.93	-0.984986
18.94	4.01023
18.95	10.0054
18.96	0.000569
18.97	11.9957
18.98	-3.00921
18.99	5.98587
19	-6.01909
19.01	10.9759
19.02	3.97091
19.03	0.965872
19.04	-7.0392
19.05	-2.04429
19.06	2.95059
19.07	-2.05456
19.08	4.94027
19.09	-8.06493
19.1	0.929847
19.11	4.9246
19.12	1.91932
19.13	-10.086
19.14	-0.091305
19.15	-4.09666
19.16	-1.10203
19.17	0.89257
19.18	6.88715
19.19	-7.1183
19.2	13.8762
19.21	-10.1293
19.22	5.86522
19.23	-3.14032
19.24	-1.14588
19.25	2.84853
19.26	-6.15708
19.27	2.83729
19.28	6.83164
19.29	-7.17403
19.3	9.82028
19.31	-4.18544
19.32	-9.19118
19.33	4.80307
19.34	4.79729
19.35	5.79149
19.36	15.7857
19.37	7.77983
19.38	0.773975
19.39	3.7681
19.4	-6.2378
19.41	5.75629
19.42	1.75035
19.43	-2.2556
19.44	-3.26157
19.45	6.73244
19.46	-5.27357
19.47	1.72041
19.48	-2.28564
19.49	4.70831
19.5	12.7022
19.51	-3.30386
19.52	-0.309974
19.53	3.6839
19.54	-9.32224
19.55	0.671599
19.56	9.66543
19.57	-1.34076
19.58	3.65303
19.59	7.64681
19.6	-5.35942
19.61	-2.36567
19.62	-3.37194
19.63	1.62178
19.64	-4.38451
19.65	0.609187
19.66	3.60287
19.67	1.59654
19.68	-1.40981
19.69	-3.41617
19.7	6.57746
19.71	7.57108
19.72	0.564681
19.73	-4.44173
19.74	3.55185
19.75	-0.454578
19.76	3.53898
19.77	7.53253
19.78	5.52606
19.79	3.51959
19.8	4.5131
19.81	2.50661
19.82	-6.4999
19.83	7.49358
19.84	10.4871
19.85	1.48053
19.86	5.47398
19.87	-8.53257
19.88	-3.53913
19.89	-2.5457
19.9	9.44772
19.91	-2.55887
19.92	3.43454
19.93	3.42794
19.94	-0.578672
19.95	5.41471
19.96	7.40809
19.97	3.40146
19.98	-0.605178
19.99	0.38818
20	-2.61847
20.01	0.374876
20.02	8.36822
20.03	6.36155
20.04	2.35488
20.05	4.3482
20.06	-6.65848
20.07	8.33484
20.08	-4.67185
20.09	-4.67855
20.1	3.31476
20.11	3.30805
20.12	-1.69865
20.13	5.29464
20.14	4.28793
20.15	-2.71878
20.16	0.274501
20.17	-7.73222
20.18	-2.73894
20.19	0.254339
20.2	9.24761
20.21	-2.75911
20.22	2.23416
20.23	1.22743
20.24	-1.7793
20.25	5.21397
20.26	-6.79276
20.27	-7.79949
20.28	2.19378
20.29	-2.81295
20.3	-3.81968
20.31	-6.82641
20.32	-0.833134
20.33	-5.83986
20.34	0.153414
20.35	-3.85331
20.36	4.13997
20.37	10.1332
20.38	1.12653
20.39	6.11982
20.4	-1.8869
20.41	0.106392
20.42	-1.90031
20.43	2.09298
20.44	3.08628
20.45	-2.92041
20.46	-6.92711
20.47	4.06621
20.48	-2.94048
20.49	14.0528
20.5	5.04617
20.51	-0.960499
20.52	-1.96716
20.53	-7.97382
20.54	5.01953
20.55	-2.98712
20.56	-9.99376
20.57	5.99961
20.58	6.99298
20.59	-4.01364
20.6	-3.02025
20.61	-2.02686
20.62	6.96654
20.63	-3.04005
20.64	-4.04663
20.65	1.94679
20.66	7.94023
20.67	-0.066332
20.68	-5.07288
20.69	-2.07942
20.7	1.91405
20.71	7.90753
20.72	1.90101
20.73	5.89451
20.74	0.888022
20.75	9.88154
20.76	9.87507
20.77	-14.1314
20.78	1.86216
20.79	4.85572
20.8	-6.1507
20.81	1.84288
20.82	0.836478
20.83	-2.16991
20.84	9.82371
20.85	-5.18266
20.86	6.81099
20.87	5.80465
20.88	-4.20168
20.89	4.79201
20.9	8.78571
20.91	-3.22058
20.92	6.77315
20.93	-0.233109
20.94	-2.23935
20.95	-2.24558
20.96	6.7482
20.97	-1.25799
20.98	-5.26418
20.99	3.72966
21	-8.2765
21.01	2.71737
21.02	-0.288753
21.03	-7.29486
21.04	2.69906
21.05	-7.30701
21.06	-5.31306
21.07	-4.3191
21.08	-7.32512
21.09	-1.33112
21.1	-2.3371
21.11	-3.34306
21.12	1.65099
21.13	-3.35493
21.14	0.639157
21.15	6.63327
21.16	0.627399
21.17	10.6215
21.18	2.61572
21.19	-2.39009
21.2	-3.39588
21.21	-3.40165
21.22	2.5926
21.23	-2.41313
21.24	1.58116
21.25	8.57548
21.26	7.56981
21.27	2.56417
21.28	13.5586
21.29	1.55295
21.3	-6.45262
21.31	7.54182
21.32	-3.46371
21.33	6.53078
21.34	-3.4747
21.35	-1.48016
21.36	4.5144
21.37	6.50899
21.38	6.5036
21.39	-2.50177
21.4	5.49289
21.41	-4.51242
21.42	9.48229
21.43	0.47702
21.44	2.47178
21.45	-4.53343
21.46	8.46138
21.47	-2.54379
21.48	3.45108
21.49	0.445969
21.5	1.44089
21.51	2.43583
21.52	-2.5692
21.53	0.4258
21.54	0.420826
21.55	3.41588
21.56	8.41096
21.57	-8.59393
21.58	5.40121
21.59	2.39638
21.6	3.39158
21.61	-3.6132
21.62	2.38206
21.63	-3.62266
21.64	-3.62734
21.65	0.368
21.66	6.36337
21.67	1.35878
21.68	-4.64578
21.69	8.34968
21.7	8.34518
21.71	3.34071
21.72	8.33627
21.73	1.33186
21.74	5.32749
21.75	7.32315
21.76	2.31883
21.77	-5.68544
21.78	-3.68969
21.79	-5.6939
21.8	-0.69808
21.81	11.2978
21.82	0.293663
21.83	-1.71042
21.84	-2.71446
21.85	-7.71847
21.86	-0.722442
21.87	5.27362
21.88	2.26971
21.89	8.26585
21.9	8.26201
21.91	9.25821
21.92	-6.74555
21.93	6.25073
21.94	-2.75296
21.95	-5.75662
21.96	2.23977
21.97	4.23619
21.98	-0.767354
21.99	8.22914
22	-1.77433
22.01	1.22225
22.02	10.2189
22.03	8.2155
22.04	7.21219
22.05	-5.79109
22.06	-1.79432
22.07	12.2025
22.08	-3.80068
22.09	4.19621
22.1	0.193128
22.11	4.19009
22.12	2.18709
22.13	1.18414
22.14	-3.81878
22.15	5.17835
22.16	-0.824489
22.17	4.17272
22.18	2.16997
22.19	-3.83274
22.2	0.164591
22.21	0.161966
22.22	0.159384
22.23	-2.84315
22.24	-3.84565
22.25	4.15189
22.26	-2.85052
22.27	4.14712
22.28	5.1448
22.29	6.14252
22.3	1.14028
22.31	1.13809
22.32	4.13595
22.33	6.13385
22.34	-0.868208
22.35	9.12978
22.36	-1.87218
22.37	6.1259
22.38	-6.87597
22.39	-4.8778
22.4	-6.87958
22.41	2.11869
22.42	-1.883
22.43	5.11536
22.44	4.11377
22.45	14.1122
22.46	10.1107
22.47	3.10928
22.48	3.10788
22.49	8.10653
22.5	12.1052
22.51	3.10397
22.52	9.10276
22.53	4.10161
22.54	22.1005
22.55	1.09945
22.56	2.09844
22.57	6.09748
22.58	-3.90343
22.59	1.09572
22.6	12.0949
22.61	-6.90584
22.62	-3.90654
22.63	-4.90719
22.64	9.0922
22.65	0.091656
22.66	-11.9088
22.67	3.09071
22.68	-0.909685
22.69	-3.91003
22.7	0.089674
22.71	-3.91057
22.72	1.08923
22.73	-3.91091
22.74	12.089
22.75	7.08895
22.76	-4.91105
22.77	7.08901
22.78	6.08911
22.79	-0.910739
22.8	9.08946
22.81	5.08971
22.82	6.09001
22.83	3.09036
22.84	-2.90925
22.85	-3.90881
22.86	-2.90832
22.87	2.09222
22.88	10.0928
22.89	0.093443
22.9	-0.905875
22.91	7.09485
22.92	1.09563
22.93	7.09645
22.94	-4.90268
22.95	5.09824
22.96	-0.900799
22.97	-0.89979
22.98	5.10126
22.99	1.10237
23	7.10351
23.01	3.10471
23.02	2.10595
23.03	-7.89277
23.04	-4.89144
23.05	-4.89007
23.06	2.11135
23.07	-6.88718
23.08	-0.885674
23.09	-1.88412
23.1	-2.88252
23.11	10.1191
23.12	-3.87919
23.13	12.1225
23.14	-10.8757
23.15	0.126127
23.16	0.127989
23.17	0.129893
23.18	4.13184
23.19	-2.86617
23.2	-4.86414
23.21	-7.86206
23.22	2.14006
23.23	10.1422
23.24	-1.85557
23.25	2.14667
23.26	8.14896
23.27	3.15129
23.28	-6.84634
23.29	-6.84393
23.3	-1.84147
23.31	5.16102
23.32	1.16356
23.33	6.16613
23.34	12.1688
23.35	5.17141
23.36	3.17411
23.37	-5.82315
23.38	0.179631
23.39	7.18245
23.4	0.18531
23.41	8.18821
23.42	9.19115
23.43	-3.80587
23.44	-4.80286
23.45	-8.7998
23.46	4.2033
23.47	-2.79357
23.48	4.2096
23.49	-3.78718
23.5	2.21607
23.51	5.21935
23.52	4.22268
23.53	-6.77395
23.54	-1.77055
23.55	6.23289
23.56	5.23636
23.57	-9.76012
23.58	1.24343
23.59	-4.75298
23.6	0.250644
23.61	-1.74569
23.62	5.258
23.63	-7.73826
23.64	11.2655
23.65	4.26932
23.66	8.27316
23.67	6.27704
23.68	1.28096
23.69	1.28491
23.7	-6.71111
23.71	3.29291
23.72	6.29697
23.73	-1.69894
23.74	6.30518
23.75	2.30935
23.76	15.3135
23.77	-3.68223
23.78	-7.67797
23.79	6.32633
23.8	5.33066
23.81	0.335025
23.82	4.33942
23.83	1.34386
23.84	2.34832
23.85	-0.647182
23.86	-7.64265
23.87	-0.638088
23.88	-4.63349
23.89	0.371137
23.9	-1.6242
23.91	-2.61951
23.92	7.38522
23.93	-4.61003
23.94	-0.605237
23.95	-3.60042
23.96	-7.59556
23.97	1.40932
23.98	5.41423
23.99	-5.58082
24	1.42416
24.01	0.429162
24.02	-6.5658
24.03	0.439267
24.04	11.4444
24.05	8.44949
24.06	0.454652
24.07	-11.5402
24.08	10.4651
24.09	-1.5297
24.1	3.47558
24.11	1.48089
24.12	3.48622
24.13	6.49158
24.14	2.49697
24.15	-12.4976
24.16	-0.492155
24.17	5.51332
24.18	2.51883
24.19	4.52436
24.2	7.52992
24.21	-4.46449
24.22	4.54113
24.23	8.54677
24.24	-10.4476
24.25	1.55814
24.26	0.563866
24.27	-2.43038
24.28	-0.424604
24.29	7.5812
24.3	-0.412968
24.31	3.59289
24.32	-3.40123
24.33	16.6047
24.34	-3.38938
24.35	-3.38342
24.36	0.622562
24.37	10.6286
24.38	3.63461
24.39	-4.35933
24.4	6.64676
24.41	12.6529
24.42	13.659
24.43	-5.33484
24.44	1.67135
24.45	-0.322447
24.46	0.683785
24.47	-9.30996
24.48	3.69632
24.49	5.70262
24.5	8.70895
24.51	3.7153
24.52	-6.27833
24.53	1.72806
24.54	3.73448
24.55	-2.25908
24.56	1.74738
24.57	-7.24613
24.58	0.760374
24.59	-8.2331
24.6	1.77345
24.61	1.78002
24.62	0.786619
24.63	8.79323
24.64	-1.20013
24.65	-4.19347
24.66	-1.1868
24.67	-6.1801
24.68	5.82662
24.69	5.83336
24.7	-2.15988
24.71	-2.1531
24.72	-3.1463
24.73	3.86052
24.74	2.86736
24.75	1.87422
24.76	1.8811
24.77	4.888
24.78	5.89492
24.79	3.90185
24.8	-2.09119
24.81	5.91578
24.82	-0.077229
24.83	5.92978
24.84	9.93681
24.85	-0.056144
24.86	-1.04908
24.87	-0.041998
24.88	0.965101
24.89	-0.027782
24.9	-11.0206
24.91	-10.0135
24.92	-3.00633
24.93	-6.99914
24.94	-1.99194
24.95	4.01528
24.96	0.022511
24.97	-7.97024
24.98	2.03703
24.99	2.04431
25	10.0516
25.01	1.05892
25.02	-1.93375
25.03	-5.9264
25.04	3.08096
25.05	1.08833
25.06	2.09572
25.07	2.10313
25.08	9.11055
25.09	-0.882018
25.1	-3.87457
25.11	-3.86711
25.12	3.14037
25.13	0.147857
25.14	1.15536
25.15	-2.83712
25.16	-2.82959
25.17	3.17795
25.18	-2.81449
25.19	-3.80692
25.2	6.20066
25.21	2.20825
25.22	2.21586
25.23	5.22348
25.24	1.23111
25.25	4.23876
25.26	3.24641
25.27	-2.74592
25.28	1.26176
25.29	2.26945
25.3	5.27715
25.31	5.28486
25.32	4.29259
25.33	-4.69968
25.34	2.30807
25.35	5.31582
25.36	6.32359
25.37	4.33136
25.38	11.3391
25.39	2.34694
25.4	8.35475
25.41	-0.637434
25.42	-3.62961
25.43	2.37822
25.44	4.38607
25.45	-4.60608
25.46	9.40178
25.47	-1.59035
25.48	-3.58247
25.49	-0.574586
25.5	2.43331
25.51	-4.55879
25.52	1.44912
25.53	1.45704
25.54	-2.53503
25.55	1.4729
25.56	6.48084
25.57	1.48879
25.58	-4.50326
25.59	-8.49529
25.6	-1.48732
25.61	1.52065
25.62	0.528633
25.63	4.53662
25.64	8.54462
25.65	-4.44738
25.66	-0.439379
25.67	4.56863
25.68	8.57665
25.69	7.58467
25.7	-0.4073
25.71	-0.399267
25.72	-1.39123
25.73	-1.38319
25.74	6.62486
25.75	-1.36709
25.76	-2.35903
25.77	1.64903
25.78	-0.342908
25.79	9.66516
25.8	-2.32677
25.81	-5.31869
25.82	8.68938
25.83	-6.30253
25.84	-1.29445
25.85	-5.28636
25.86	1.72173
25.87	3.72982
25.88	-7.26208
25.89	-0.253982
25.9	1.75412
25.91	-2.23778
25.92	1.77033
25.93	0.778432
25.94	5.78654
25.95	2.79465
25.96	-1.19724
25.97	-8.18913
25.98	12.819
25.99	-1.1729
26	-3.16479
26.01	-4.15667
26.02	-0.148559
26.03	-2.14044
26.04	1.86767
26.05	6.87579
26.06	-6.1161
26.07	-3.10798
26.08	5.90013
26.09	0.908246
26.1	-6.08364
26.11	-0.075529
26.12	-9.06742
26.13	-2.05931
26.14	2.9488
26.15	12.9569
26.16	-8.03499
26.17	-2.02689
26.18	1.98121
26.19	10.9893
26.2	1.99741
26.21	1.00551
26.22	10.0136
26.23	6.02168
26.24	-4.97023
26.25	4.03785
26.26	-6.95407
26.27	-0.945991
26.28	-0.937918
26.29	-4.92985
26.3	8.07822
26.31	0.086277
26.32	-0.905666
26.33	0.102387
26.34	7.11043
26.35	-4.88152
26.36	-4.87348
26.37	-4.86545
26.38	1.14258
26.39	-0.849395
26.4	6.15862
26.41	11.1666
26.42	3.17464
26.43	1.18265
26.44	-0.809358
26.45	-0.801368
26.46	-0.793385
26.47	7.21459
26.48	-6.77744
26.49	-4.76947
26.5	1.23848
26.51	6.24643
26.52	-3.74562
26.53	-1.73769
26.54	0.270241
26.55	9.27816
26.56	3.28607
26.57	2.29398
26.58	-1.69812
26.59	5.30976
26.6	-4.68235
26.61	0.325517
26.62	2.33338
26.63	4.34124
26.64	7.34908
26.65	13.3569
26.66	-1.63526
26.67	8.37256
26.68	-1.61963
26.69	20.3882
26.7	1.39596
26.71	-2.59626
26.72	8.41151
26.73	1.41926
26.74	13.427
26.75	10.4347
26.76	4.44247
26.77	0.450191
26.78	-1.54211
26.79	2.46559
26.8	9.47327
26.81	-3.51906
26.82	1.4886
26.83	5.49625
26.84	8.50388
26.85	0.511505
26.86	4.51912
26.87	0.526713
26.88	9.5343
26.89	3.54187
26.9	6.54943
26.91	-2.44302
26.92	0.564513
26.93	3.57203
26.94	2.57954
26.95	7.58704
26.96	-2.40549
26.97	1.60198
26.98	3.60943
26.99	3.61687
27	7.62429
27.01	1.6317
27.02	0.639096
27.03	9.64648
27.04	0.653839
27.05	2.66119
27.06	-0.331478
27.07	1.67584
27.08	-9.31686
27.09	8.69043
27.1	-0.302298
27.11	16.705
27.12	5.7122
27.13	-4.28058
27.14	6.72663
27.15	-0.266185
27.16	-1.25901
27.17	3.74814
27.18	4.75528
27.19	4.7624
27.2	3.76951
27.21	-0.223405
27.22	2.78366
27.23	9.79072
27.24	4.79775
27.25	14.8048
27.26	1.81176
27.27	8.81874
27.28	2.8257
27.29	9.83264
27.3	2.83956
27.31	4.84647
27.32	8.85335
27.33	8.86021
27.34	0.867058
27.35	1.87388
27.36	-2.11931
27.37	6.88748
27.38	4.89424
27.39	8.90099
27.4	6.90771
27.41	-1.08559
27.42	9.9211
27.43	2.92776
27.44	9.9344
27.45	3.94102
27.46	1.94762
27.47	4.9542
27.48	11.9608
27.49	6.96729
27.5	11.9738
27.51	0.980296
27.52	3.98677
27.53	11.9932
27.54	1.99963
27.55	10.006
27.56	14.0124
27.57	9.01877
27.58	1.0251
27.59	10.0314
27.6	1.0377
27.61	17.044
27.62	12.0502
27.63	3.05641
27.64	6.0626
27.65	12.0688
27.66	14.0749
27.67	5.08103
27.68	2.08712
27.69	5.09319
27.7	8.09923
27.71	10.1052
27.72	9.11124
27.73	8.11721
27.74	11.1231
27.75	14.1291
27.76	11.135
27.77	11.1408
27.78	20.1467
27.79	11.1525
27.8	17.1583
27.81	8.16401
27.82	10.1697
27.83	9.17545
27.84	12.1811
27.85	13.1868
27.86	4.19241
27.87	10.198
27.88	8.20357
27.89	-1.79089
27.9	1.21463
27.91	-1.77989
27.92	4.22557
27.93	16.231
27.94	2.2364
27.95	-3.75822
27.96	7.24713
27.97	10.2525
27.98	3.25775
27.99	8.26302
28	16.2683
28.01	4.27348
28.02	0.278664
28.03	-3.71617
28.04	11.289
28.05	4.29407
28.06	12.2992
28.07	4.30421
28.08	0.309246
28.09	4.31425
28.1	8.31923
28.11	10.3242
28.12	12.3291
28.13	6.33402
28.14	11.3389
28.15	-1.65625
28.16	11.3486
28.17	5.35338
28.18	7.35816
28.19	-0.637086
28.2	6.36764
28.21	3.37235
28.22	-6.62298
28.23	3.38168
28.24	7.38631
28.25	7.39092
28.26	-1.6045
28.27	1.40006
28.28	3.40459
28.29	1.4091
28.3	-4.58641
28.31	2.41805
28.32	7.42249
28.33	-2.57309
28.34	5.4313
28.35	4.43567
28.36	3.44001
28.37	8.44433
28.38	6.44863
28.39	0.452911
28.4	2.45716
28.41	5.4614
28.42	8.46561
28.43	5.46979
28.44	0.473955
28.45	8.4781
28.46	-1.51778
28.47	1.48631
28.48	7.49039
28.49	3.49444
28.5	-1.50153
28.51	6.50248
28.52	-0.493529
28.53	11.5104
28.54	6.51438
28.55	-0.481694
28.56	3.52221
28.57	-0.47391
28.58	6.52995
28.59	10.5338
28.6	3.53761
28.61	1.54141
28.62	2.54518
28.63	5.54894
28.64	6.55268
28.65	4.55639
28.66	0.560089
28.67	5.56376
28.68	-3.43258
28.69	3.57105
28.7	-6.42533
28.71	-3.42173
28.72	5.58184
28.73	-2.4146
28.74	-4.41106
28.75	5.59245
28.76	0.595953
28.77	4.59943
28.78	4.60289
28.79	2.60633
28.8	3.60976
28.81	0.61316
28.82	-2.38346
28.83	-5.38009
28.84	-1.37674
28.85	-2.37341
28.86	-2.3701
28.87	-6.36681
28.88	14.6365
28.89	-2.36028
28.9	5.64296
28.91	4.64618
28.92	-0.350613
28.93	1.65257
28.94	9.65574
28.95	-2.34111
28.96	-3.33798
28.97	1.66514
28.98	2.66824
28.99	1.67132
29	6.67439
29.01	-3.32256
29.02	-0.319532
29.03	7.68348
29.04	3.68648
29.05	-0.310537
29.06	-0.307571
29.07	5.69538
29.08	-2.30169
29.09	-1.29877
29.1	2.70413
29.11	-1.29299
29.12	5.70988
29.13	2.71274
29.14	-0.284423
29.15	-3.2816
29.16	0.721208
29.17	7.724
29.18	-0.273223
29.19	1.72954
29.2	2.73229
29.21	-2.26498
29.22	3.73774
29.23	4.74044
29.24	-8.25687
29.25	-3.2542
29.26	-4.25154
29.27	5.7511
29.28	6.75374
29.29	9.75635
29.3	2.75895
29.31	-10.2385
29.32	-4.23588
29.33	-6.23332
29.34	-4.23077
29.35	-0.228238
29.36	-3.22572
29.37	7.77679
29.38	-4.22072
29.39	1.78177
29.4	-10.2158
29.41	5.78669
29.42	-3.21087
29.43	2.79156
29.44	-2.20602
29.45	-5.20362
29.46	5.79877
29.47	-4.19885
29.48	0.803521
29.49	-2.19412
29.5	4.80822
29.51	-1.18945
29.52	-7.18713
29.53	1.81518
29.54	-3.18253
29.55	1.81976
29.56	12.822
29.57	2.82429
29.58	4.82654
29.59	1.82878
29.6	-2.16899
29.61	-1.16677
29.62	-5.16457
29.63	5.83763
29.64	5.83981
29.65	-4.15801
29.66	-3.15585
29.67	4.84631
29.68	-4.15155
29.69	-5.14942
29.7	-1.1473
29.71	3.85482
29.72	6.85692
29.73	1.85901
29.74	0.861096
29.75	-3.13683
29.76	-6.13477
29.77	3.86729
29.78	9.86933
29.79	8.87137
29.8	6.8734
29.81	4.87542
29.82	-1.12257
29.83	3.87943
29.84	5.88142
29.85	0.883401
29.86	11.8854
29.87	-2.11266
29.88	1.8893
29.89	9.89125
29.9	4.89319
29.91	6.89512
29.92	0.89705
29.93	0.898967
29.94	-1.09912
29.95	-7.09722
29.96	-5.09533
29.97	-1.09344
29.98	5.90844
[truncated: 5,002 more rows]

## Sheet: X1
X1
2-theta (deg)	Intensity (counts)
10.01	18.9291
10.02	23.9345
10.03	22.94
10.04	23.9454
10.05	19.9508
10.06	23.9563
10.07	17.9617
10.08	16.9671
10.09	22.9725
10.1	29.978
10.11	19.9834
10.12	19.9888
10.13	32.9942
10.14	18.9996
10.15	21.0051
10.16	28.0105
10.17	22.0159
10.18	25.0213
10.19	12.0267
10.2	28.0321
10.21	6.03748
10.22	17.0429
10.23	21.0483
10.24	18.0537
10.25	24.0591
10.26	20.0644
10.27	24.0698
10.28	22.0752
10.29	19.0806
10.3	28.086
10.31	20.0914
10.32	27.0967
10.33	29.1021
10.34	11.1075
10.35	17.1129
10.36	25.1182
10.37	18.1236
10.38	25.129
10.39	23.1343
10.4	19.1397
10.41	25.145
10.42	23.1504
10.43	18.1558
10.44	18.1611
10.45	27.1665
10.46	22.1718
10.47	14.1771
10.48	19.1825
10.49	22.1878
10.5	14.1932
10.51	15.1985
10.52	21.2038
10.53	23.2092
10.54	16.2145
10.55	25.2198
10.56	21.2252
10.57	17.2305
10.58	12.2358
10.59	23.2411
10.6	23.2465
10.61	19.2518
10.62	25.2571
10.63	17.2624
10.64	15.2677
10.65	15.273
10.66	15.2783
10.67	16.2836
10.68	10.2889
10.69	20.2942
10.7	16.2995
10.71	18.3048
10.72	18.3101
10.73	28.3154
10.74	5.3207
10.75	29.326
10.76	18.3313
10.77	22.3366
10.78	27.3418
10.79	19.3471
10.8	22.3524
10.81	27.3577
10.82	24.363
10.83	21.3682
10.84	20.3735
10.85	28.3788
10.86	21.384
10.87	21.3893
10.88	23.3945
10.89	17.3998
10.9	29.4051
10.91	17.4103
10.92	15.4156
10.93	18.4208
10.94	14.4261
10.95	17.4313
10.96	20.4366
10.97	28.4418
10.98	23.447
10.99	13.4523
11	21.4575
11.01	17.4628
11.02	25.468
11.03	20.4732
11.04	31.4784
11.05	14.4837
11.06	16.4889
11.07	17.4941
11.08	34.4993
11.09	15.5046
11.1	19.5098
11.11	9.51499
11.12	22.5202
11.13	15.5254
11.14	13.5306
11.15	23.5358
11.16	26.541
11.17	14.5462
11.18	17.5514
11.19	9.55663
11.2	13.5618
11.21	31.567
11.22	12.5722
11.23	9.5774
11.24	19.5826
11.25	23.5878
11.26	14.593
11.27	25.5981
11.28	14.6033
11.29	13.6085
11.3	15.6137
11.31	29.6188
11.32	14.624
11.33	9.62919
11.34	24.6344
11.35	20.6395
11.36	22.6447
11.37	16.6498
11.38	9.655
11.39	21.6602
11.4	18.6653
11.41	11.6705
11.42	10.6756
11.43	13.6808
11.44	26.6859
11.45	21.6911
11.46	12.6962
11.47	15.7013
11.48	13.7065
11.49	17.7116
11.5	5.71675
11.51	10.7219
11.52	11.727
11.53	15.7321
11.54	22.7373
11.55	22.7424
11.56	14.7475
11.57	11.7526
11.58	11.7578
11.59	20.7629
11.6	17.768
11.61	11.7731
11.62	17.7782
11.63	16.7833
11.64	19.7884
11.65	17.7935
11.66	11.7986
11.67	23.8037
11.68	18.8088
11.69	11.8139
11.7	12.819
11.71	11.8241
11.72	13.8292
11.73	10.8343
11.74	9.83938
11.75	22.8445
11.76	14.8495
11.77	19.8546
11.78	9.8597
11.79	29.8648
11.8	13.8699
11.81	12.8749
11.82	18.88
11.83	14.8851
11.84	9.89013
11.85	16.8952
11.86	6.90025
11.87	24.9053
11.88	24.9104
11.89	20.9154
11.9	10.9205
11.91	21.9255
11.92	15.9306
11.93	22.9356
11.94	16.9407
11.95	12.9457
11.96	7.95076
11.97	21.9558
11.98	13.9608
11.99	21.9659
12	15.9709
12.01	8.97594
12.02	13.981
12.03	17.986
12.04	24.991
12.05	14.996
12.06	23.0011
12.07	29.0061
12.08	16.0111
12.09	24.0161
12.1	22.0211
12.11	10.0261
12.12	18.0312
12.13	18.0362
12.14	10.0412
12.15	22.0462
12.16	14.0512
12.17	10.0562
12.18	19.0612
12.19	5.06617
12.2	14.0712
12.21	15.0762
12.22	14.0811
12.23	20.0861
12.24	8.09112
12.25	24.0961
12.26	23.1011
12.27	12.1061
12.28	19.111
12.29	16.116
12.3	17.121
12.31	9.12596
12.32	13.1309
12.33	11.1359
12.34	15.1409
12.35	17.1458
12.36	13.1508
12.37	26.1557
12.38	15.1607
12.39	8.16566
12.4	16.1706
12.41	16.1756
12.42	24.1805
12.43	9.18547
12.44	12.1904
12.45	15.1954
12.46	17.2003
12.47	25.2052
12.48	15.2102
12.49	15.2151
12.5	10.22
12.51	9.22498
12.52	17.2299
12.53	11.2348
12.54	15.2398
12.55	12.2447
12.56	6.2496
12.57	13.2545
12.58	23.2594
12.59	13.2644
12.6	13.2693
12.61	8.27418
12.62	25.2791
12.63	11.284
12.64	13.2889
12.65	23.2938
12.66	16.2987
12.67	13.3036
12.68	17.3085
12.69	21.3134
12.7	14.3183
12.71	16.3232
12.72	15.3281
12.73	19.333
12.74	11.3379
12.75	17.3427
12.76	11.3476
12.77	2.35251
12.78	13.3574
12.79	15.3623
12.8	21.3671
12.81	11.372
12.82	19.3769
12.83	15.3817
12.84	15.3866
12.85	22.3915
12.86	8.39634
12.87	13.4012
12.88	12.4061
12.89	15.4109
12.9	11.4158
12.91	10.4206
12.92	17.4255
12.93	12.4303
12.94	20.4352
12.95	13.44
12.96	21.4449
12.97	7.4497
12.98	22.4545
12.99	13.4594
13	19.4642
13.01	11.469
13.02	17.4739
13.03	13.4787
13.04	15.4835
13.05	17.4884
13.06	11.4932
13.07	17.498
13.08	16.5028
13.09	21.5076
13.1	12.5124
13.11	17.5173
13.12	11.5221
13.13	13.5269
13.14	7.53169
13.15	11.5365
13.16	17.5413
13.17	16.5461
13.18	7.5509
13.19	19.5557
13.2	15.5605
13.21	16.5653
13.22	13.5701
13.23	11.5749
13.24	16.5797
13.25	18.5844
13.26	17.5892
13.27	12.594
13.28	15.5988
13.29	9.60356
13.3	12.6083
13.31	14.6131
13.32	18.6179
13.33	9.62266
13.34	25.6274
13.35	18.6322
13.36	17.637
13.37	10.6417
13.38	14.6465
13.39	10.6512
13.4	22.656
13.41	5.66075
13.42	13.6655
13.43	7.67025
13.44	13.675
13.45	8.67975
13.46	8.68449
13.47	5.68923
13.48	18.694
13.49	19.6987
13.5	11.7034
13.51	6.70818
13.52	5.71292
13.53	6.71765
13.54	10.7224
13.55	14.7271
13.56	13.7318
13.57	8.73655
13.58	12.7413
13.59	6.74599
13.6	7.75071
13.61	20.7554
13.62	12.7601
13.63	18.7649
13.64	3.76956
13.65	14.7743
13.66	6.77897
13.67	11.7837
13.68	13.7884
13.69	12.7931
13.7	21.7978
13.71	4.80248
13.72	9.80717
13.73	7.81186
13.74	14.8166
13.75	6.82124
13.76	14.8259
13.77	18.8306
13.78	9.83529
13.79	7.83997
13.8	17.8447
13.81	15.8493
13.82	17.854
13.83	6.85868
13.84	7.86335
13.85	2.86802
13.86	15.8727
13.87	10.8773
13.88	14.882
13.89	12.8867
13.9	9.89133
13.91	14.896
13.92	4.90065
13.93	18.9053
13.94	13.91
13.95	7.9146
13.96	10.9192
13.97	12.9239
13.98	8.92854
13.99	7.93318
14	7.93782
14.01	10.9425
14.02	10.9471
14.03	13.9517
14.04	10.9564
14.05	9.96099
14.06	13.9656
14.07	4.97025
14.08	8.97487
14.09	14.9795
14.1	17.9841
14.11	7.98873
14.12	15.9934
14.13	7.99797
14.14	12.0026
14.15	15.0072
14.16	10.0118
14.17	7.01641
14.18	9.02101
14.19	11.0256
14.2	3.03022
14.21	11.0348
14.22	17.0394
14.23	4.04401
14.24	16.0486
14.25	14.0532
14.26	8.05779
14.27	14.0624
14.28	13.067
14.29	3.07154
14.3	10.0761
14.31	8.08071
14.32	20.0853
14.33	8.08986
14.34	8.09444
14.35	17.099
14.36	13.1036
14.37	6.10815
14.38	11.1127
14.39	11.1173
14.4	15.1218
14.41	17.1264
14.42	15.131
14.43	12.1355
14.44	9.14008
14.45	13.1446
14.46	1.14918
14.47	12.1537
14.48	18.1583
14.49	9.16283
14.5	13.1674
14.51	14.1719
14.52	7.17645
14.53	9.18099
14.54	7.18553
14.55	14.1901
14.56	12.1946
14.57	9.19913
14.58	10.2037
14.59	10.2082
14.6	17.2127
14.61	8.21723
14.62	16.2218
14.63	8.22627
14.64	7.23079
14.65	7.23531
14.66	9.23982
14.67	11.2443
14.68	8.24884
14.69	16.2533
14.7	13.2579
14.71	10.2624
14.72	16.2669
14.73	17.2714
14.74	9.27586
14.75	10.2804
14.76	17.2849
14.77	9.28934
14.78	14.2938
14.79	7.29832
14.8	6.30281
14.81	16.3073
14.82	4.31178
14.83	12.3163
14.84	8.32074
14.85	7.32522
14.86	9.32969
14.87	8.33417
14.88	15.3386
14.89	8.34311
14.9	4.34758
14.91	11.352
14.92	5.35651
14.93	11.361
14.94	11.3654
14.95	6.36989
14.96	12.3743
14.97	18.3788
14.98	2.38326
14.99	10.3877
15	9.39216
15.01	9.3966
15.02	11.401
15.03	11.4055
15.04	11.4099
15.05	16.4144
15.06	11.4188
15.07	14.4232
15.08	6.42768
15.09	5.43211
15.1	9.43654
15.11	14.441
15.12	7.4454
15.13	13.4498
15.14	5.45425
15.15	4.45867
15.16	6.46309
15.17	9.4675
15.18	9.47192
15.19	14.4763
15.2	6.48074
15.21	5.48515
15.22	5.48956
15.23	2.49397
15.24	12.4984
15.25	13.5028
15.26	9.50717
15.27	2.51157
15.28	8.51597
15.29	8.52036
15.3	14.5248
15.31	13.5291
15.32	10.5335
15.33	4.53792
15.34	14.5423
15.35	14.5467
15.36	6.55107
15.37	5.55545
15.38	3.55983
15.39	15.5642
15.4	4.56858
15.41	9.57295
15.42	7.57732
15.43	6.58169
15.44	8.58606
15.45	16.5904
15.46	10.5948
15.47	3.59915
15.48	7.60351
15.49	10.6079
15.5	8.61222
15.51	10.6166
15.52	4.62092
15.53	8.62527
15.54	12.6296
15.55	11.634
15.56	13.6383
15.57	11.6427
15.58	11.647
15.59	10.6513
15.6	11.6557
15.61	-0.339996
15.62	4.66434
15.63	15.6687
15.64	13.673
15.65	11.6773
15.66	5.68165
15.67	13.686
15.68	17.6903
15.69	9.69462
15.7	15.6989
15.71	12.7033
15.72	12.7076
15.73	6.71188
15.74	12.7162
15.75	7.7205
15.76	5.7248
15.77	9.72911
15.78	11.7334
15.79	12.7377
15.8	10.742
15.81	10.7463
15.82	9.75061
15.83	14.7549
15.84	18.7592
15.85	2.76348
15.86	5.76777
15.87	3.77206
15.88	0.776341
15.89	10.7806
15.9	5.78491
15.91	8.78918
15.92	6.79346
15.93	4.79774
15.94	10.802
15.95	13.8063
15.96	4.81055
15.97	15.8148
15.98	16.8191
15.99	10.8233
16	12.8276
16.01	10.8319
16.02	9.83613
16.03	1.84039
16.04	5.84464
16.05	13.8489
16.06	10.8531
16.07	5.8574
16.08	2.86165
16.09	7.86589
16.1	4.87014
16.11	1.87438
16.12	13.8786
16.13	6.88286
16.14	5.88709
16.15	11.8913
16.16	8.89556
16.17	9.89979
16.18	9.90402
16.19	8.90825
16.2	0.912475
16.21	1.9167
16.22	12.9209
16.23	7.92514
16.24	-0.070641
16.25	4.93358
16.26	5.93779
16.27	8.942
16.28	10.9462
16.29	6.95042
16.3	5.95463
16.31	10.9588
16.32	8.96304
16.33	9.96724
16.34	10.9714
16.35	8.97564
16.36	5.97983
16.37	5.98403
16.38	6.98822
16.39	6.99241
16.4	14.9966
16.41	4.00079
16.42	4.00497
16.43	6.00916
16.44	12.0133
16.45	6.01752
16.46	4.0217
16.47	9.02587
16.48	9.03005
16.49	11.0342
16.5	9.03839
16.51	7.04256
16.52	9.04673
16.53	4.05089
16.54	5.05505
16.55	10.0592
16.56	9.06337
16.57	0.067532
16.58	14.0717
16.59	15.0758
16.6	4.08
16.61	7.08415
16.62	6.08829
16.63	8.09244
16.64	7.09659
16.65	7.10073
16.66	10.1049
16.67	8.10901
16.68	13.1131
16.69	6.11728
16.7	2.12142
16.71	7.12555
16.72	5.12968
16.73	9.13381
16.74	8.13794
16.75	13.1421
16.76	10.1462
16.77	12.1503
16.78	13.1544
16.79	10.1585
16.8	12.1627
16.81	6.16677
16.82	9.17089
16.83	7.175
16.84	15.1791
16.85	3.18321
16.86	2.18732
16.87	6.19142
16.88	5.19552
16.89	3.19962
16.9	9.20372
16.91	3.20782
16.92	5.21191
16.93	8.216
16.94	8.22009
16.95	4.22418
16.96	2.22827
16.97	11.2324
16.98	7.23644
16.99	0.240518
17	11.2446
17.01	15.2487
17.02	11.2528
17.03	11.2568
17.04	5.2609
17.05	8.26497
17.06	6.26904
17.07	5.27311
17.08	9.27717
17.09	5.28123
17.1	16.2853
17.11	6.28936
17.12	10.2934
17.13	5.29747
17.14	9.30152
17.15	11.3056
17.16	12.3096
17.17	11.3137
17.18	4.31772
17.19	5.32177
17.2	6.32581
17.21	14.3299
17.22	3.3339
17.23	10.3379
17.24	3.34197
17.25	8.346
17.26	9.35004
17.27	7.35407
17.28	10.3581
17.29	16.3621
17.3	4.36615
17.31	14.3702
17.32	8.3742
17.33	9.37822
17.34	7.38224
17.35	8.38625
17.36	7.39027
17.37	12.3943
17.38	11.3983
17.39	6.4023
17.4	12.4063
17.41	13.4103
17.42	12.4143
17.43	4.41832
17.44	14.4223
17.45	6.42632
17.46	5.43032
17.47	7.43431
17.48	1.43831
17.49	10.4423
17.5	8.44629
17.51	6.45028
17.52	3.45426
17.53	13.4582
17.54	3.46223
17.55	2.46621
17.56	2.47019
17.57	12.4742
17.58	5.47814
17.59	10.4821
17.6	1.48609
17.61	10.4901
17.62	1.49403
17.63	4.498
17.64	9.50196
17.65	13.5059
17.66	9.50988
17.67	2.51384
17.68	2.5178
17.69	15.5218
17.7	5.52571
17.71	6.52966
17.72	5.53362
17.73	3.53756
17.74	0.541511
17.75	2.54546
17.76	10.5494
17.77	12.5533
17.78	10.5573
17.79	1.56122
17.8	5.56516
17.81	1.56909
17.82	6.57302
17.83	8.57695
17.84	2.58088
17.85	2.58481
17.86	6.58874
17.87	5.59266
17.88	6.59658
17.89	6.60051
17.9	8.60442
17.91	6.60834
17.92	6.61226
17.93	4.61617
17.94	2.62008
17.95	6.62399
17.96	6.6279
17.97	8.6318
17.98	5.63571
17.99	5.63961
18	4.64351
18.01	7.64741
18.02	6.65131
18.03	4.65521
18.04	9.6591
18.05	8.66299
18.06	12.6669
18.07	0.670771
18.08	2.67466
18.09	8.67854
18.1	4.68243
18.11	5.68631
18.12	-0.309812
18.13	3.69407
18.14	2.69794
18.15	6.70182
18.16	7.70569
18.17	1.70956
18.18	7.71343
18.19	3.7173
18.2	9.72116
18.21	3.72503
18.22	7.72889
18.23	3.73275
18.24	8.73661
18.25	9.74047
18.26	6.74432
18.27	6.74817
18.28	7.75203
18.29	6.75588
18.3	3.75972
18.31	7.76357
18.32	7.76742
18.33	3.77126
18.34	7.7751
18.35	-0.22106
18.36	12.7828
18.37	8.78661
18.38	5.79045
18.39	3.79428
18.4	2.79811
18.41	9.80194
18.42	5.80577
18.43	3.80959
18.44	-0.186584
18.45	9.81724
18.46	8.82106
18.47	8.82488
18.48	1.82869
18.49	7.83251
18.5	-0.163678
18.51	2.84013
18.52	7.84394
18.53	5.84775
18.54	-0.148443
18.55	-0.144638
18.56	7.85916
18.57	0.862965
18.58	6.86677
18.59	5.87056
18.6	1.87436
18.61	7.87815
18.62	3.88194
18.63	5.88574
18.64	5.88952
18.65	9.89331
18.66	10.8971
18.67	7.90088
18.68	9.90466
18.69	12.9084
18.7	9.91222
18.71	3.916
18.72	3.91977
18.73	3.92354
18.74	2.92732
18.75	7.93109
18.76	5.93485
18.77	3.93862
18.78	6.94238
18.79	5.94615
18.8	4.94991
18.81	5.95367
18.82	4.95742
18.83	5.96118
18.84	8.96493
18.85	7.96869
18.86	5.97244
18.87	5.97619
18.88	5.97993
18.89	8.98368
18.9	6.98742
18.91	6.99116
18.92	6.9949
18.93	-2.00136
18.94	7.00238
18.95	2.00611
18.96	2.00985
18.97	4.01358
18.98	7.01731
18.99	2.02104
19	9.02476
19.01	6.02849
19.02	12.0322
19.03	8.03593
19.04	6.03965
19.05	7.04337
19.06	9.04709
19.07	3.0508
19.08	7.05451
19.09	7.05822
19.1	8.06193
19.11	11.0656
19.12	8.06935
19.13	3.07305
19.14	6.07675
19.15	9.08045
19.16	4.08415
19.17	5.08785
19.18	3.09154
19.19	0.095238
19.2	10.0989
19.21	4.10262
19.22	3.10631
19.23	6.10999
19.24	8.11368
19.25	0.117364
19.26	7.12104
19.27	13.1247
19.28	4.1284
19.29	6.13208
19.3	6.13575
19.31	7.13943
19.32	6.1431
19.33	3.14677
19.34	4.15044
19.35	5.1541
19.36	6.15777
19.37	1.16143
19.38	9.16509
19.39	7.16875
19.4	9.17241
19.41	1.17606
19.42	17.1797
19.43	5.18337
19.44	8.18702
19.45	5.19067
19.46	7.19432
19.47	6.19796
19.48	5.20161
19.49	3.20525
19.5	9.20889
19.51	1.21253
19.52	4.21617
19.53	8.2198
19.54	6.22344
19.55	3.22707
19.56	5.2307
19.57	0.234327
19.58	10.238
19.59	2.24158
19.6	6.2452
19.61	6.24882
19.62	6.25244
19.63	7.25606
19.64	7.25968
19.65	5.2633
19.66	8.26691
19.67	9.27052
19.68	6.27413
19.69	14.2777
19.7	4.28134
19.71	8.28495
19.72	5.28855
19.73	8.29215
19.74	5.29575
19.75	1.29935
19.76	6.30295
19.77	6.30654
19.78	4.31013
19.79	3.31373
19.8	4.31732
19.81	2.3209
19.82	0.32449
19.83	5.32808
19.84	4.33166
19.85	5.33524
19.86	6.33882
19.87	6.3424
19.88	12.346
19.89	-2.65045
19.9	8.35312
19.91	5.35669
19.92	1.36026
19.93	4.36383
19.94	2.36739
19.95	10.371
19.96	8.37452
19.97	1.37808
19.98	6.38164
19.99	6.3852
20	8.38875
20.01	2.39231
20.02	4.39586
20.03	6.39941
20.04	0.402958
20.05	3.40651
20.06	0.410051
20.07	2.41359
20.08	3.41714
20.09	2.42068
20.1	3.42422
20.11	5.42775
20.12	7.43129
20.13	5.43482
20.14	0.438356
20.15	6.44189
20.16	7.44541
20.17	8.44894
20.18	8.45247
20.19	5.45599
20.2	6.45951
20.21	5.46303
20.22	11.4666
20.23	2.47007
20.24	8.47359
20.25	7.4771
20.26	7.48061
20.27	5.48412
20.28	6.48763
20.29	8.49114
20.3	8.49464
20.31	2.49815
20.32	3.50165
20.33	5.50515
20.34	4.50865
20.35	6.51215
20.36	7.51564
20.37	3.51913
20.38	0.522626
20.39	5.52612
20.4	-0.470395
20.41	10.5331
20.42	7.53658
20.43	4.54006
20.44	11.5435
20.45	5.54702
20.46	4.5505
20.47	-1.44602
20.48	7.55745
20.49	9.56093
20.5	5.5644
20.51	5.56787
20.52	8.57134
20.53	9.5748
20.54	4.57827
20.55	11.5817
20.56	0.585196
20.57	3.58866
20.58	2.59212
20.59	7.59557
20.6	4.59903
20.61	1.60248
20.62	-0.394067
20.63	9.60938
20.64	3.61283
20.65	5.61628
20.66	3.61972
20.67	0.623168
20.68	0.62661
20.69	4.63005
20.7	2.63349
20.71	10.6369
20.72	6.64036
20.73	3.6438
20.74	6.64723
20.75	0.650658
20.76	2.65409
20.77	7.65751
20.78	9.66094
20.79	6.66436
20.8	4.66779
20.81	3.67121
20.82	1.67463
20.83	7.67804
20.84	-3.31854
20.85	2.68487
20.86	7.68828
20.87	3.6917
20.88	5.6951
20.89	6.69851
20.9	2.70192
20.91	9.70532
20.92	0.708723
20.93	6.71212
20.94	-0.284477
20.95	4.71892
20.96	3.72232
20.97	5.72571
20.98	8.7291
20.99	-0.267507
21	3.73588
21.01	-0.26073
21.02	10.7427
21.03	1.74604
21.04	11.7494
21.05	1.7528
21.06	3.75618
21.07	4.75956
21.08	1.76294
21.09	7.76631
21.1	6.76968
21.11	3.77305
21.12	1.77642
21.13	3.77979
21.14	3.78316
21.15	12.7865
21.16	4.78989
21.17	5.79325
21.18	1.79661
21.19	8.79997
21.2	1.80332
21.21	1.80668
21.22	4.81003
21.23	4.81338
21.24	8.81673
21.25	1.82008
21.26	4.82343
21.27	1.82677
21.28	11.8301
21.29	8.83345
21.3	7.83679
21.31	1.84013
21.32	7.84347
21.33	4.8468
21.34	6.85014
21.35	1.85347
21.36	7.8568
21.37	2.86013
21.38	3.86346
21.39	5.86678
21.4	1.8701
21.41	4.87343
21.42	2.87675
21.43	-0.119934
21.44	1.88338
21.45	7.8867
21.46	5.89001
21.47	0.893325
21.48	1.89664
21.49	6.89994
21.5	2.90325
21.51	4.90656
21.52	2.90986
21.53	6.91316
21.54	3.91647
21.55	4.91976
21.56	1.92306
21.57	7.92636
21.58	1.92965
21.59	5.93295
21.6	1.93624
21.61	3.93953
21.62	8.94281
21.63	9.9461
21.64	1.94938
21.65	1.95267
21.66	4.95595
21.67	-0.040771
21.68	1.96251
21.69	5.96578
21.7	5.96906
21.71	-1.02767
21.72	-0.024396
21.73	3.97887
21.74	6.98214
21.75	-1.01459
21.76	2.98868
21.77	8.99194
21.78	-0.004799
21.79	9.99846
21.8	3.00172
21.81	3.00498
21.82	4.00823
21.83	1.01149
21.84	5.01474
21.85	3.01799
21.86	5.02124
21.87	3.02449
21.88	4.02773
21.89	4.03098
21.9	5.03422
21.91	1.03746
21.92	6.0407
21.93	9.04394
21.94	9.04717
21.95	3.05041
21.96	4.05364
21.97	9.05687
21.98	3.0601
21.99	0.063331
22	4.06656
22.01	2.06978
22.02	5.07301
22.03	8.07623
22.04	3.07945
22.05	4.08267
22.06	1.08588
22.07	9.0891
22.08	2.09231
22.09	7.09553
22.1	7.09874
22.11	7.10194
22.12	3.10515
22.13	8.10836
22.14	4.11156
22.15	-1.88523
22.16	-0.882034
22.17	1.12116
22.18	1.12436
22.19	7.12756
22.2	3.13075
22.21	3.13395
22.22	1.13714
22.23	7.14033
22.24	4.14352
22.25	1.1467
22.26	-3.85011
22.27	6.15307
22.28	6.15625
22.29	3.15943
22.3	0.162612
22.31	8.16579
22.32	0.168965
22.33	2.17214
22.34	6.17531
22.35	10.1785
22.36	2.18165
22.37	0.184818
22.38	0.187984
22.39	4.19115
22.4	1.19431
22.41	4.19747
22.42	8.20063
22.43	3.20379
22.44	1.20695
22.45	0.210101
22.46	7.21325
22.47	4.21641
22.48	7.21956
22.49	0.222705
22.5	7.22585
22.51	2.229
22.52	-2.76786
22.53	3.23528
22.54	3.23842
22.55	6.24156
22.56	0.244699
22.57	3.24783
22.58	8.25097
22.59	1.2541
22.6	3.25723
22.61	2.26036
22.62	1.26349
22.63	11.2666
22.64	2.26974
22.65	13.2729
22.66	8.27599
22.67	4.27911
22.68	3.28222
22.69	2.28534
22.7	5.28846
22.71	3.29157
22.72	7.29468
22.73	3.29779
22.74	8.3009
22.75	0.304009
22.76	6.30711
22.77	-2.68978
22.78	-0.686678
22.79	2.31642
22.8	1.31952
22.81	4.32262
22.82	6.32572
22.83	0.328811
22.84	4.3319
22.85	5.335
22.86	3.33809
22.87	3.34117
22.88	6.34426
22.89	3.34735
22.9	2.35043
22.91	1.35351
22.92	6.35659
22.93	-0.640327
22.94	2.36275
22.95	3.36583
22.96	1.3689
22.97	6.37197
22.98	1.37505
22.99	6.37811
23	-1.61882
23.01	6.38425
23.02	6.38731
23.03	3.39038
23.04	10.3934
23.05	2.3965
23.06	3.39956
23.07	1.40262
23.08	-0.594329
23.09	6.40872
23.1	-1.58822
23.11	4.41483
23.12	1.41788
23.13	0.420926
23.14	1.42397
23.15	1.42702
23.16	2.43006
23.17	7.4331
23.18	2.43614
23.19	-0.56082
23.2	4.44222
23.21	3.44525
23.22	0.448286
23.23	2.45132
23.24	6.45435
23.25	4.45738
23.26	-0.539594
23.27	6.46343
23.28	5.46646
23.29	-0.530521
23.3	0.4725
23.31	5.47552
23.32	-0.521462
23.33	3.48156
23.34	-2.51543
23.35	3.48758
23.36	0.490596
23.37	2.49361
23.38	8.49662
23.39	0.499623
23.4	-1.49737
23.41	4.50563
23.42	4.50864
23.43	-0.488363
23.44	2.51464
23.45	3.51763
23.46	4.52063
23.47	5.52363
23.48	5.52662
23.49	-1.47039
23.5	0.532602
23.51	-1.46441
23.52	2.53858
23.53	6.54156
23.54	4.54455
23.55	2.54753
23.56	2.55051
23.57	4.55349
23.58	1.55647
23.59	6.55945
23.6	2.56242
23.61	-2.43461
23.62	6.56837
23.63	6.57134
23.64	3.5743
23.65	4.57727
23.66	5.58024
23.67	5.5832
23.68	-1.41383
23.69	3.58913
23.7	7.59209
23.71	4.59504
23.72	6.598
23.73	2.60095
23.74	6.60391
23.75	5.60686
23.76	-1.39019
23.77	3.61276
23.78	1.61571
23.79	5.61865
23.8	7.6216
23.81	5.62454
23.82	5.62748
23.83	1.63042
23.84	4.63336
23.85	1.6363
23.86	1.63923
23.87	3.64216
23.88	5.6451
23.89	0.648026
23.9	2.65096
23.91	4.65388
23.92	3.65681
23.93	-0.340268
23.94	4.66265
23.95	4.66558
23.96	2.6685
23.97	2.67141
23.98	0.674331
23.99	5.67725
24	4.68016
24.01	2.68307
24.02	4.68598
24.03	3.68889
24.04	10.6918
24.05	-3.3053
24.06	1.69761
24.07	8.70051
24.08	0.703414
24.09	3.70631
24.1	0.709212
24.11	2.71211
24.12	1.715
24.13	11.7179
24.14	-2.27921
24.15	0.723682
24.16	-0.273429
24.17	5.72946
24.18	-2.26765
24.19	2.73523
24.2	4.73811
24.21	2.74099
24.22	3.74388
24.23	0.746754
24.24	7.74963
24.25	5.75251
24.26	0.755381
24.27	-0.241747
24.28	3.76112
24.29	-0.236006
24.3	3.76686
24.31	6.76973
24.32	2.77259
24.33	3.77546
24.34	3.77832
24.35	0.78118
24.36	0.784039
24.37	7.7869
24.38	4.78975
24.39	6.79261
24.4	-1.20454
24.41	11.7983
24.42	2.80116
24.43	0.80401
24.44	1.80686
24.45	3.8097
24.46	3.81255
24.47	-0.184612
24.48	0.818229
24.49	3.82107
24.5	1.82391
24.51	1.82674
24.52	2.82958
24.53	2.83241
24.54	-0.164757
24.55	4.83807
24.56	5.8409
24.57	6.84373
24.58	3.84656
24.59	0.84938
24.6	1.8522
24.61	6.85503
24.62	0.857845
24.63	2.86066
24.64	0.86348
24.65	4.8663
24.66	4.86911
24.67	-0.128078
24.68	1.87473
24.69	-1.12246
24.7	-1.11965
24.71	-0.116844
24.72	7.88596
24.73	5.88876
24.74	-1.10843
24.75	1.89437
24.76	0.897166
24.77	-1.10004
24.78	-0.097241
24.79	2.90555
24.8	6.90835
24.81	0.911138
24.82	1.91393
24.83	1.91672
24.84	1.9195
24.85	0.922289
24.86	0.925073
24.87	3.92786
24.88	2.93064
24.89	1.93342
24.9	1.93619
24.91	-1.06103
24.92	1.94175
24.93	7.94452
24.94	7.94729
24.95	0.950062
24.96	1.95283
24.97	8.9556
24.98	6.95836
24.99	1.96113
25	-0.036107
25.01	8.96665
25.02	1.96941
25.03	-0.027826
25.04	1.97493
25.05	2.97769
25.06	0.980441
25.07	2.98319
25.08	-0.014055
25.09	3.98869
25.1	7.99144
25.11	4.99419
25.12	3.99694
25.13	-3.00032
25.14	5.00242
25.15	-0.994837
25.16	4.0079
25.17	1.01064
25.18	4.01338
25.19	10.0161
25.2	0.018846
25.21	0.021578
25.22	-0.975691
25.23	-0.972962
25.24	0.029766
25.25	5.03249
25.26	-1.96478
25.27	1.03794
25.28	2.04066
25.29	2.04338
25.3	7.0461
25.31	0.048818
25.32	3.05153
25.33	-1.94575
25.34	-1.94304
25.35	-0.940327
25.36	5.06238
25.37	2.06509
25.38	8.0678
25.39	2.0705
25.4	2.07321
25.41	-0.924089
25.42	-1.92139
25.43	1.08131
25.44	0.084011
25.45	2.08671
25.46	4.0894
25.47	0.092097
25.48	0.094789
25.49	1.09748
25.5	3.10017
25.51	0.102858
25.52	3.10554
25.53	6.10823
25.54	1.11091
25.55	5.1136
25.56	2.11628
25.57	5.11895
25.58	0.121633
25.59	-0.875691
25.6	0.126984
25.61	2.12966
25.62	3.13233
25.63	6.135
25.64	5.13767
25.65	2.14034
25.66	1.143
25.67	4.14567
25.68	3.14833
25.69	1.15099
25.7	2.15365
25.71	2.15631
25.72	1.15897
25.73	0.161625
25.74	0.164279
25.75	2.16693
25.76	2.16958
25.77	1.17223
25.78	2.17488
25.79	3.17753
25.8	0.180176
25.81	1.18282
25.82	2.18546
25.83	0.188104
25.84	3.19074
25.85	7.19338
25.86	9.19602
25.87	2.19866
25.88	0.20129
25.89	0.203922
25.9	0.206554
25.91	5.20918
25.92	0.211812
25.93	4.21444
25.94	5.21706
25.95	6.21969
25.96	-0.777689
25.97	5.22493
25.98	6.22755
25.99	2.23017
26	4.23279
26.01	2.2354
26.02	0.238016
26.03	2.24063
26.04	2.24324
26.05	2.24585
26.06	2.24846
26.07	2.25106
26.08	6.25367
26.09	2.25627
26.1	4.25887
26.11	1.26148
26.12	3.26408
26.13	5.26667
26.14	2.26927
26.15	1.27187
26.16	2.27446
26.17	0.277052
26.18	9.27964
26.19	8.28223
26.2	8.28482
26.21	2.28741
26.22	4.28999
26.23	2.29257
26.24	4.29516
26.25	4.29774
26.26	1.30032
26.27	1.3029
26.28	2.30547
26.29	1.30805
26.3	5.31062
26.31	-0.686807
26.32	2.31576
26.33	-1.68167
26.34	1.3209
26.35	0.323468
26.36	6.32603
26.37	-1.6714
26.38	2.33116
26.39	7.33372
26.4	4.33628
26.41	1.33884
26.42	0.341394
26.43	5.34395
26.44	5.3465
26.45	-1.65095
26.46	2.35161
26.47	1.35415
26.48	0.356703
26.49	0.359249
26.5	4.36179
26.51	2.36434
26.52	7.36688
26.53	3.36942
26.54	2.37196
26.55	8.3745
26.56	2.37703
26.57	-1.62043
26.58	0.382104
26.59	4.38464
26.6	0.387167
26.61	0.389697
26.62	-2.60778
26.63	3.39475
26.64	5.39728
26.65	2.3998
26.66	1.40232
26.67	-1.59516
26.68	-1.59264
26.69	0.409882
26.7	0.412398
26.71	3.41491
26.72	3.41743
26.73	1.41994
26.74	2.42245
26.75	7.42496
26.76	0.427469
26.77	2.42998
26.78	3.43248
26.79	-0.565015
26.8	1.43749
26.81	4.43999
26.82	4.44249
26.83	4.44499
26.84	5.44748
26.85	0.449979
26.86	2.45247
26.87	-1.54503
26.88	-0.542542
26.89	-0.540052
26.9	1.46244
26.91	4.46492
26.92	4.46741
26.93	1.46989
26.94	0.472376
26.95	1.47486
26.96	0.477337
26.97	1.47982
26.98	1.48229
26.99	3.48477
27	1.48724
27.01	2.48972
27.02	-0.507812
27.03	-0.505342
27.04	2.49713
27.05	3.49959
27.06	-0.497939
27.07	5.50453
27.08	2.50699
27.09	7.50945
27.1	0.511911
27.11	0.51437
27.12	9.51683
27.13	-0.480716
27.14	6.52174
27.15	2.52419
27.16	2.52664
27.17	0.529095
27.18	4.53154
27.19	-0.466008
27.2	3.53644
27.21	3.53888
27.22	3.54133
27.23	3.54377
27.24	-0.45379
27.25	4.54865
27.26	3.55109
27.27	1.55352
27.28	5.55596
27.29	-1.44161
27.3	4.56083
27.31	5.56326
27.32	0.565687
27.33	1.56811
27.34	5.57054
27.35	2.57297
27.36	0.575392
27.37	3.57782
27.38	-1.41976
27.39	2.58266
27.4	4.58507
27.41	0.587492
27.42	0.589908
27.43	5.59232
27.44	4.59474
27.45	2.59715
27.46	-0.400443
27.47	5.60197
27.48	4.60437
27.49	3.60678
27.5	3.60919
27.51	-0.388412
27.52	0.61399
27.53	0.616391
27.54	5.61879
27.55	2.62119
27.56	-0.376416
27.57	-0.374021
27.58	5.62837
27.59	2.63076
27.6	1.63316
27.61	2.63555
27.62	5.63793
27.63	1.64032
27.64	-2.35729
27.65	0.64509
27.66	0.647473
27.67	0.649854
27.68	5.65223
27.69	4.65461
27.7	4.65699
27.71	2.65937
27.72	2.66174
27.73	1.66411
27.74	1.66648
27.75	1.66885
27.76	0.671224
27.77	-0.326408
27.78	0.675958
27.79	0.678323
27.8	2.68069
27.81	-0.316952
27.82	4.68541
27.83	-0.312232
27.84	1.69013
27.85	-0.307517
27.86	-0.305162
27.87	5.69719
27.88	0.699544
27.89	4.7019
27.9	6.70425
27.91	5.70659
27.92	3.70894
27.93	3.71129
27.94	2.71363
27.95	1.71597
27.96	1.71832
27.97	0.720655
27.98	0.722994
27.99	2.72533
28	8.72767
28.01	2.73
28.02	4.73234
28.03	6.73467
28.04	1.737
28.05	2.73933
28.06	-0.258344
28.07	-2.25602
28.08	3.74631
28.09	-1.25137
28.1	0.750954
28.11	1.75327
28.12	-1.2444
28.13	-2.24209
28.14	2.76023
28.15	0.762546
28.16	2.76486
28.17	2.76717
28.18	0.769485
28.19	-2.2282
28.2	3.7741
28.21	0.776412
28.22	3.77872
28.23	1.78102
28.24	1.78333
28.25	2.78563
28.26	3.78793
28.27	3.79023
28.28	-1.20747
28.29	-1.20518
28.3	1.79712
28.31	3.79941
28.32	1.80171
28.33	0.803997
28.34	-0.193713
28.35	8.80858
28.36	-1.18914
28.37	2.81315
28.38	0.815433
28.39	2.81772
28.4	-0.180001
28.41	2.82228
28.42	2.82456
28.43	1.82684
28.44	-2.17089
28.45	4.83139
28.46	-3.16634
28.47	0.835934
28.48	-1.16179
28.49	0.840475
28.5	1.84274
28.51	-1.15499
28.52	-0.152724
28.53	1.84954
28.54	2.8518
28.55	1.85407
28.56	0.856326
28.57	1.85858
28.58	1.86084
28.59	7.8631
28.6	1.86535
28.61	3.86761
28.62	4.86986
28.63	0.872111
28.64	2.87436
28.65	9.87661
28.66	1.87886
28.67	1.8811
28.68	-0.116653
28.69	0.88559
28.7	0.887831
28.71	-2.10993
28.72	3.89231
28.73	1.89455
28.74	4.89679
28.75	0.89902
28.76	6.90125
28.77	-0.096514
28.78	2.90572
28.79	1.90795
28.8	4.91017
28.81	3.9124
28.82	2.91463
28.83	2.91685
28.84	0.919075
28.85	2.9213
28.86	1.92352
28.87	3.92574
28.88	4.92795
28.89	1.93017
28.9	1.93239
28.91	-0.065401
28.92	0.936811
28.93	-0.060978
28.94	2.94123
28.95	2.94344
28.96	-0.054353
28.97	3.94785
28.98	0.950058
28.99	-0.047739
29	2.95446
29.01	2.95666
29.02	2.95886
29.03	-0.03894
29.04	2.96326
29.05	-0.034548
29.06	2.96765
29.07	1.96984
29.08	1.97203
29.09	-1.02578
29.1	0.976408
29.11	1.9786
29.12	1.98078
29.13	3.98297
29.14	0.985149
29.15	-0.012669
29.16	-0.010488
29.17	-0.008309
29.18	0.993869
29.19	0.996046
29.2	-0.001778
29.21	1.0004
29.22	1.00257
29.23	-1.99526
29.24	1.00691
29.25	0.009079
29.26	7.01125
29.27	-0.986587
29.28	-0.984422
29.29	2.01774
29.3	3.0199
29.31	1.02207
29.32	5.02422
29.33	2.02638
29.34	2.02854
29.35	-0.969304
29.36	2.03285
29.37	1.035
29.38	1.03716
29.39	3.03931
29.4	1.04146
29.41	4.0436
29.42	2.04575
29.43	-0.952105
29.44	1.05004
29.45	0.052181
29.46	4.05432
29.47	2.05646
29.48	2.0586
29.49	-0.939261
29.5	-0.937125
29.51	-1.93499
29.52	1.06714
29.53	1.06928
29.54	1.07141
29.55	-1.92646
29.56	6.07566
29.57	2.07779
29.58	3.07992
29.59	1.08204
29.6	3.08417
29.61	2.08629
29.62	0.088408
29.63	5.09053
29.64	4.09265
29.65	0.094762
29.66	1.09688
29.67	-0.901009
29.68	4.1011
29.69	1.10322
29.7	-0.894674
29.71	2.10744
29.72	-2.89046
29.73	1.11165
29.74	-0.886246
29.75	3.11586
29.76	1.11796
29.77	0.120061
29.78	0.122161
29.79	-2.87574
29.8	4.12636
29.81	5.12845
29.82	3.13055
29.83	2.13264
29.84	1.13473
29.85	1.13682
29.86	4.13891
29.87	-1.859
29.88	3.14309
29.89	1.14517
29.9	2.14726
29.91	3.14934
29.92	2.15142
29.93	-0.846496
29.94	-0.844416
29.95	2.15766
29.96	0.159738
29.97	1.16181
29.98	1.16389
[truncated: 5,002 more rows]
