# Supplementary material for: Sustainable biosynthesis of silver nanoparticles from vinegar bacteria fermentation waste: characterization, bioactivity and food packaging potential
Source: Sci Rep. 2026 May 14;16:22000. doi: 10.1038/s41598-026-53384-9 (PMC13365466; doi:10.1038/s41598-026-53384-9)
Supplement: Supplementary file 3 — Supplementary Material 3 [file 41598_2026_53384_MOESM3_ESM.zip]

Archive with 7 entries (6 files):
- Edsreports/
- Edsreports/Project 1_1A_2024-12-09_13-52-04.docx
- Edsreports/Project 1_1B_2024-12-09_13-51-45.docx
- Edsreports/Project 1_2B_2024-12-09_13-53-41.docx
- Edsreports/Project 1_2D_2024-12-09_13-53-54.docx
- Edsreports/Project 1_3A_2024-12-09_13-54-07.docx
- Edsreports/Project 1_X1_2024-12-09_13-54-18.docx
